# Supplementary material for: Set2 family regulates mycotoxin metabolism and virulence via H3K36 methylation in pathogenic fungus Aspergillus flavus
Source: Virulence. 2022 Aug 9;13(1):1358–78. doi: 10.1080/21505594.2022.2101218 (PMC9364737; doi:10.1080/21505594.2022.2101218)
Supplement: Supplemental Material [file KVIR_A_2101218_SM8872.zip]

Archive with 4 entries (3 files):
- supplementary/
- supplementary/Supplementary figure 2022-5-20.docx
- supplementary/Supplementary Table 1.Primers used in this study.docx
- supplementary/Supplementary Table 2. The peaks enriched in the WT.xlsx
