# Supplementary material for: Set2 family regulates mycotoxin metabolism and virulence via H3K36 methylation in pathogenic fungus Aspergillus flavus
Source: Virulence. 2022 Aug 9;13(1):1358–78. doi: 10.1080/21505594.2022.2101218 (PMC9364737; doi:10.1080/21505594.2022.2101218)
Supplement: Supplemental Material [file KVIR_A_2101218_SM8872.zip › supplementary/Supplementary Table 2. The peaks enriched in the WT.xlsx]

## Sheet: Sheet1
seqnames	start	end	width	Name	Conc	Conc_WT	Conc_KOset2KOash1	Fold	p.value	FDR	GeneFeature	GeneInside	Gene	GO	KEGG	map	NR	Transcription_factor
NW_002477241.1	2186929	2197480	10552	WT_vs_KOset2KOash1_peak_92	11.75	12.75	-0.09	12.83	8.93e-36	5.43e-34	AFLA_046360:exon	AFLA_046360:NW_002477241.1:2187121-2194103:+:5083	AFLA_046360(gene-AFLA_046360)	106;GO:0000166,molecular_function nucleotide binding;GO:0001676,biological_process long-chain fatty acid metabolic process;GO:0003674,molecular_function molecular_function;GO:0003824,molecular_function catalytic activity;GO:0003989,molecular_function acetyl-CoA carboxylase activity;GO:0004075,molecular_function biotin carboxylase activity;GO:0005488,molecular_function binding;GO:0005524,molecular…	ACACA; acetyl-CoA carboxylase / biotin carboxylase 1 [EC:6.4.1.2 6.3.4.14 2.1.3.15]; K11262	6.10025e+16	acetyl-CoA carboxylase, putative [Aspergillus flavus NRRL3357]	NA
NW_002477243.1	509435	520396	10962	WT_vs_KOset2KOash1_peak_98	11.42	12.42	-0.09	12.51	5.06e-34	2.89e-32	AFLA_132970:Promoter;AFLA_132960:exon	AFLA_132960:NW_002477243.1:513506-515227:-:311	AFLA_132960(gene-AFLA_132960)	NA	NA	NA	conserved hypothetical protein [Aspergillus flavus NRRL3357]	NA
NW_002477242.1	517058	527885	10828	WT_vs_KOset2KOash1_peak_100	11.27	12.27	-0.09	12.36	2.15e-33	1.2e-31	intergenic	AFLA_056550:NW_002477242.1:519268-522157:+:3203	AFLA_056550(gene-AFLA_056550)	NA	NA	NA	SNF2 family helicase, putative [Aspergillus flavus NRRL3357]	NA
NW_002477249.1	1258809	1265368	6560	WT_vs_KOset2KOash1_peak_116	10.86	11.86	-0.09	11.95	7.45e-31	3.59e-29	AFLA_101910:exon	AFLA_101910:NW_002477249.1:1258767-1262733:+:3321	AFLA_101910(gene-AFLA_101910)	NA	NA	NA	sensor histidine kinase/response regulator, putative [Aspergillus flavus NRRL3357]	NA
NW_002477242.1	435588	441521	5934	WT_vs_KOset2KOash1_peak_119	10.85	11.85	-0.09	11.94	8.26e-31	3.88e-29	AFLA_056160:exon	AFLA_056160:NW_002477242.1:435859-439001:+:2695	AFLA_056160(gene-AFLA_056160)	NA	NA	NA	F-box domain protein [Aspergillus flavus NRRL3357]	NA
NW_002477243.1	54634	63562	8929	WT_vs_KOset2KOash1_peak_126	10.81	11.81	-0.09	11.9	4.79e-30	2.12e-28	AFLA_131240:exon	AFLA_131240:NW_002477243.1:57417-60915:-:1817	AFLA_131240(gene-AFLA_131240)	115;GO:0000109,cellular_component nucleotide-excision repair complex;GO:0000113,cellular_component nucleotide-excision repair factor 4 complex;GO:0000151,cellular_component ubiquitin ligase complex;GO:0000166,molecular_function nucleotide binding;GO:0000715,biological_process nucleotide-excision repair, DNA damage recognition;GO:0000720,biological_process pyrimidine dimer repair by nucleotide-exc…	NA	NA	DNA excision repair protein Rad16, putative [Aspergillus flavus NRRL3357]	NA
NW_002477249.1	534839	541167	6329	WT_vs_KOset2KOash1_peak_117	10.82	11.82	-0.09	11.9	7.66e-31	3.66e-29	AFLA_099210:exon;AFLA_099220:Promoter	AFLA_099210:NW_002477249.1:536250-538966:-:963	AFLA_099210(gene-AFLA_099210)	NA	NA	NA	conserved hypothetical protein [Aspergillus flavus NRRL3357]	NA
NW_002477238.1	1948541	1953745	5205	WT_vs_KOset2KOash1_peak_120	10.8	11.8	-0.09	11.89	8.88e-31	4.14e-29	AFLA_029990:exon	AFLA_029990:NW_002477238.1:1948257-1953549:+:2886	AFLA_029990(gene-AFLA_029990)	111;GO:0000118,cellular_component histone deacetylase complex;GO:0000228,cellular_component nuclear chromosome;GO:0000785,cellular_component chromatin;GO:0000790,cellular_component nuclear chromatin;GO:0003674,molecular_function molecular_function;GO:0003676,molecular_function nucleic acid binding;GO:0003677,molecular_function DNA binding;GO:0003824,molecular_function catalytic activity;GO:000484…	NA	NA	PHD finger and BAH domain protein (Snt2), putative [Aspergillus flavus NRRL3357]	NA
NW_002477238.1	1724663	1731244	6582	WT_vs_KOset2KOash1_peak_118	10.81	11.81	-0.09	11.89	7.99e-31	3.78e-29	AFLA_029250:exon	AFLA_029250:NW_002477238.1:1726175-1728887:+:1778	AFLA_029250(gene-AFLA_029250)	26;GO:0000932,cellular_component P-body;GO:0003674,molecular_function molecular_function;GO:0003676,molecular_function nucleic acid binding;GO:0003723,molecular_function RNA binding;GO:0003729,molecular_function mRNA binding;GO:0005488,molecular_function binding;GO:0005575,cellular_component cellular_component;GO:0005622,cellular_component intracellular;GO:0005623,cellular_component cell;GO:00057…	NA	NA	PSP1 domain protein [Aspergillus flavus NRRL3357]	NA
NW_002477245.1	1084768	1091747	6980	WT_vs_KOset2KOash1_peak_121	10.8	11.8	-0.09	11.88	9.53e-31	4.4e-29	AFLA_093060:Promoter	AFLA_093060:NW_002477245.1:1084830-1088193:-:-64	AFLA_093060(gene-AFLA_093060)	94;GO:0000166,molecular_function nucleotide binding;GO:0000228,cellular_component nuclear chromosome;GO:0000726,biological_process non-recombinational repair;GO:0000785,cellular_component chromatin;GO:0000790,cellular_component nuclear chromatin;GO:0001302,biological_process replicative cell aging;GO:0003674,molecular_function molecular_function;GO:0003824,molecular_function catalytic activity;GO…	LIG4, DNL4; DNA ligase 4 [EC:6.5.1.1]; K10777	3450	DNA ligase, putative [Aspergillus flavus NRRL3357]	NA
NW_002477237.1	3040015	3047502	7488	WT_vs_KOset2KOash1_peak_123	10.78	11.78	-0.09	11.87	2.53e-30	1.15e-28	intergenic	AFLA_083570:NW_002477237.1:3043915-3045579:-:1820	AFLA_083570(gene-AFLA_083570)	NA	NA	NA	conserved hypothetical protein [Aspergillus flavus NRRL3357]	NA
NW_002477238.1	3910150	3921631	11482	WT_vs_KOset2KOash1_peak_138	10.75	11.74	-0.09	11.83	4.89e-29	1.98e-27	AFLA_037140:Promoter;AFLA_037150:intron	AFLA_037160:NW_002477238.1:3915921-3916963:-:1072	AFLA_037160(gene-AFLA_037160)	64;GO:0000002,biological_process mitochondrial genome maintenance;GO:0003674,molecular_function molecular_function;GO:0005488,molecular_function binding;GO:0005506,molecular_function iron ion binding;GO:0005575,cellular_component cellular_component;GO:0005622,cellular_component intracellular;GO:0005623,cellular_component cell;GO:0005737,cellular_component cytoplasm;GO:0005739,cellular_component m…	THI4, THI1; cysteine-dependent adenosine diphosphate thiazole synthase [EC:2.4.2.60]; K03146	730	thiazole biosynthesis enzyme Sti35 [Aspergillus flavus NRRL3357]	NA
NW_002477248.1	847382	855863	8482	WT_vs_KOset2KOash1_peak_130	10.71	11.71	-0.09	11.8	8.97e-30	3.86e-28	AFLA_050910:exon	AFLA_050900:NW_002477248.1:849803-850106:+:1819	AFLA_050900(gene-AFLA_050900)	NA	CDO1; cysteine dioxygenase [EC:1.13.11.20]; K00456	27000430	cysteine dioxygenase, putative [Aspergillus flavus NRRL3357]	NA
NW_002477248.1	334449	341580	7132	WT_vs_KOset2KOash1_peak_132	10.67	11.67	-0.09	11.75	1.77e-29	7.49e-28	AFLA_049070:exon	AFLA_049070:NW_002477248.1:336616-339786:+:1398	AFLA_049070(gene-AFLA_049070)	121;GO:0000322,cellular_component storage vacuole;GO:0000323,cellular_component lytic vacuole;GO:0000324,cellular_component fungal-type vacuole;GO:0003674,molecular_function molecular_function;GO:0003824,molecular_function catalytic activity;GO:0005215,molecular_function transporter activity;GO:0005388,molecular_function calcium-transporting ATPase activity;GO:0005575,cellular_component cellular_…	NA	NA	sodium P-type ATPase, putative [Aspergillus flavus NRRL3357]	NA
NW_002477242.1	1277314	1283782	6469	WT_vs_KOset2KOash1_peak_129	10.64	11.64	-0.09	11.72	8.03e-30	3.48e-28	AFLA_059500:Promoter;AFLA_059510:exon	AFLA_059510:NW_002477242.1:1279565-1281940:-:1392	AFLA_059510(gene-AFLA_059510)	NA	NA	NA	fungal specific transcription factor, putative [Aspergillus flavus NRRL3357]	NA
NW_002477240.1	1306119	1310764	4646	WT_vs_KOset2KOash1_peak_133	10.57	11.56	-0.09	11.65	2.11e-29	8.86e-28	AFLA_109120:exon	AFLA_109120:NW_002477240.1:1306197-1311144:-:2702	AFLA_109120(gene-AFLA_109120)	193;GO:0000011,biological_process vacuole inheritance;GO:0000166,molecular_function nucleotide binding;GO:0000322,cellular_component storage vacuole;GO:0000323,cellular_component lytic vacuole;GO:0000324,cellular_component fungal-type vacuole;GO:0000329,cellular_component fungal-type vacuole membrane;GO:0003674,molecular_function molecular_function;GO:0003824,molecular_function catalytic activity…	PIK3R4, VPS15; phosphoinositide-3-kinase, regulatory subunit 4 [EC:2.7.11.1]; K08333	413604138	protein kinase (VPS15), putative [Aspergillus flavus NRRL3357]	NA
NW_002477238.1	792329	796784	4456	WT_vs_KOset2KOash1_peak_136	10.55	11.55	-0.09	11.64	3.38e-29	1.39e-27	AFLA_025930:exon	AFLA_025930:NW_002477238.1:792296-796692:-:2135	AFLA_025930(gene-AFLA_025930)	NA	NA	NA	ABC transporter, putative [Aspergillus flavus NRRL3357]	NA
NW_002477240.1	629118	634392	5275	WT_vs_KOset2KOash1_peak_134	10.53	11.53	-0.09	11.61	2.87e-29	1.19e-27	AFLA_106600:exon	AFLA_106600:NW_002477240.1:631449-634029:-:2274	AFLA_106600(gene-AFLA_106600)	26;GO:0006606,biological_process protein import into nucleus;GO:0006810,biological_process transport;GO:0006886,biological_process intracellular protein transport;GO:0006913,biological_process nucleocytoplasmic transport;GO:0008104,biological_process protein localization;GO:0008150,biological_process biological_process;GO:0015031,biological_process protein transport;GO:0015833,biological_process …	NA	NA	protein required for cell viability, putative [Aspergillus flavus NRRL3357]	NA
NW_002477242.1	1292545	1299553	7009	WT_vs_KOset2KOash1_peak_142	10.48	11.48	-0.09	11.57	1.15e-28	4.52e-27	AFLA_059580:exon	AFLA_059580:NW_002477242.1:1294063-1297042:+:1986	AFLA_059580(gene-AFLA_059580)	NA	NA	NA	conserved hypothetical protein [Aspergillus flavus NRRL3357]	NA
NW_002477251.1	282351	288899	6549	WT_vs_KOset2KOash1_peak_145	10.47	11.47	-0.09	11.55	1.59e-28	6.12e-27	AFLA_008550:Promoter;AFLA_008560:Promoter;AFLA_008530:Promoter	AFLA_008550:NW_002477251.1:284434-284916:-:-709	AFLA_008550(gene-AFLA_008550)	NA	NA	NA	hypothetical protein AFLA_008550 [Aspergillus flavus NRRL3357]	NA
NW_002477237.1	3929043	3934375	5333	WT_vs_KOset2KOash1_peak_140	10.46	11.46	-0.09	11.54	7.73e-29	3.09e-27	intergenic	AFLA_086980:NW_002477237.1:3929089-3930683:+:2620	AFLA_086980(gene-AFLA_086980)	40;GO:0000375,biological_process RNA splicing, via transesterification reactions;GO:0000377,biological_process RNA splicing, via transesterification reactions with bulged adenosine as nucleophile;GO:0000398,biological_process mRNA splicing, via spliceosome;GO:0005575,cellular_component cellular_component;GO:0005622,cellular_component intracellular;GO:0005623,cellular_component cell;GO:0005634,cel…	SRRM1, SRM160; serine/arginine repetitive matrix protein 1; K13171	301303015	PWI domain mRNA processing protein, putative [Aspergillus flavus NRRL3357]	NA
NW_002477242.1	1165055	1171207	6153	WT_vs_KOset2KOash1_peak_150	10.42	11.42	-0.09	11.5	2.82e-28	1.05e-26	AFLA_058980:Promoter;AFLA_059000:Promoter;AFLA_058990:exon	AFLA_058990:NW_002477242.1:1167140-1168868:+:991	AFLA_058990(gene-AFLA_058990)	NA	NA	NA	bicyclomycin resistance protein, putative [Aspergillus flavus NRRL3357]	NA
NW_002477241.1	1186164	1190108	3945	WT_vs_KOset2KOash1_peak_148	10.37	11.37	-0.09	11.46	2.23e-28	8.41e-27	AFLA_042700:exon	AFLA_042700:NW_002477241.1:1186206-1190199:-:2063	AFLA_042700(gene-AFLA_042700)	63;GO:0000244,biological_process spliceosomal tri-snRNP complex assembly;GO:0000245,biological_process spliceosomal complex assembly;GO:0000375,biological_process RNA splicing, via transesterification reactions;GO:0000377,biological_process RNA splicing, via transesterification reactions with bulged adenosine as nucleophile;GO:0000387,biological_process spliceosomal snRNP assembly;GO:0000398,biol…	NA	NA	pre-mRNA splicing factor (Prp24), putative [Aspergillus flavus NRRL3357]	NA
NW_002477240.1	2603736	2609162	5427	WT_vs_KOset2KOash1_peak_151	10.35	11.35	-0.09	11.44	2.93e-28	1.09e-26	AFLA_113910:Promoter	AFLA_113910:NW_002477240.1:2604204-2606140:-:-309	AFLA_113910(gene-AFLA_113910)	NA	NA	NA	MFS myo-inositol transporter, putative [Aspergillus flavus NRRL3357]	NA
NW_002477237.1	1350195	1354941	4747	WT_vs_KOset2KOash1_peak_149	10.36	11.36	-0.09	11.44	2.54e-28	9.52e-27	AFLA_077300:Promoter	AFLA_077300:NW_002477237.1:1353228-1355106:+:-660	AFLA_077300(gene-AFLA_077300)	NA	NA	NA	sugar transporter, putative [Aspergillus flavus NRRL3357]	NA
NW_002477245.1	657132	662863	5732	WT_vs_KOset2KOash1_peak_155	10.34	11.34	-0.09	11.42	5.14e-28	1.85e-26	AFLA_091550:exon	AFLA_091550:NW_002477245.1:657837-661449:-:1451	AFLA_091550(gene-AFLA_091550)	NA	NA	NA	lipase, putative [Aspergillus flavus NRRL3357]	NA
NW_002477243.1	1840936	1846833	5898	WT_vs_KOset2KOash1_peak_157	10.29	11.29	-0.09	11.37	6.61e-28	2.35e-26	AFLA_137760:intron	AFLA_137760:NW_002477243.1:1843648-1845862:-:1977	AFLA_137760(gene-AFLA_137760)	NA	NA	NA	thimet oligopeptidase, putative [Aspergillus flavus NRRL3357]	NA
NW_002477238.1	1855389	1860676	5288	WT_vs_KOset2KOash1_peak_158	10.28	11.28	-0.09	11.36	7.56e-28	2.68e-26	AFLA_029730:exon	AFLA_029730:NW_002477238.1:1857271-1860740:+:761	AFLA_029730(gene-AFLA_029730)	NA	NA	NA	calmodulin-binding protein Sha1, putative [Aspergillus flavus NRRL3357]	NA
NW_002477242.1	1066516	1071818	5303	WT_vs_KOset2KOash1_peak_169	10.25	11.25	-0.09	11.33	5e-27	1.66e-25	AFLA_058600:Promoter;AFLA_058590:exon	AFLA_058590:NW_002477242.1:1068530-1069514:+:637	AFLA_058590(gene-AFLA_058590)	NA	HOGA1; 4-hydroxy-2-oxoglutarate aldolase [EC:4.1.3.16]; K18123	33000630	dihydrodipicolinate synthetase family protein [Aspergillus flavus NRRL3357]	NA
NW_002477238.1	698971	701860	2890	WT_vs_KOset2KOash1_peak_162	10.24	11.24	-0.09	11.33	1.92e-27	6.62e-26	AFLA_025590:exon	AFLA_025590:NW_002477238.1:698884-701199:+:1531	AFLA_025590(gene-AFLA_025590)	156;GO:0000003,biological_process reproduction;GO:0001403,biological_process invasive growth in response to glucose limitation;GO:0005575,cellular_component cellular_component;GO:0005622,cellular_component intracellular;GO:0005623,cellular_component cell;GO:0005737,cellular_component cytoplasm;GO:0005829,cellular_component cytosol;GO:0005886,cellular_component plasma membrane;GO:0006082,biologica…	NA	NA	pH response protein PalF [Aspergillus flavus NRRL3357]	NA
NW_002477238.1	3574115	3579500	5386	WT_vs_KOset2KOash1_peak_160	10.22	11.22	-0.09	11.31	1.52e-27	5.3e-26	AFLA_036000:exon	AFLA_036000:NW_002477238.1:3576386-3577977:+:421	AFLA_036000(gene-AFLA_036000)	NA	NA	NA	salicylate hydroxylase, putative [Aspergillus flavus NRRL3357]	NA
NW_002477241.1	1550982	1553873	2892	WT_vs_KOset2KOash1_peak_167	10.19	11.19	-0.09	11.27	2.78e-27	9.32e-26	AFLA_044060:exon	AFLA_044060:NW_002477241.1:1550878-1552724:+:1549	AFLA_044060(gene-AFLA_044060)	NA	NA	NA	C2H2 transcription factor (RfeC), putative [Aspergillus flavus NRRL3357]	NA
NW_002477247.1	1894572	1897884	3313	WT_vs_KOset2KOash1_peak_165	10.19	11.19	-0.09	11.27	2.44e-27	8.28e-26	AFLA_007100:exon	AFLA_007100:NW_002477247.1:1894428-1897953:-:1725	AFLA_007100(gene-AFLA_007100)	181;GO:0000003,biological_process reproduction;GO:0000122,biological_process negative regulation of transcription by RNA polymerase II;GO:0000151,cellular_component ubiquitin ligase complex;GO:0000152,cellular_component nuclear ubiquitin ligase complex;GO:0000228,cellular_component nuclear chromosome;GO:0000280,biological_process nuclear division;GO:0000775,cellular_component chromosome, centrome…	NA	NA	WD repeat protein [Aspergillus flavus NRRL3357]	NA
NW_002477242.1	91407	95246	3840	WT_vs_KOset2KOash1_peak_163	10.19	11.19	-0.09	11.27	2.3e-27	7.9e-26	AFLA_054970:exon	AFLA_054970:NW_002477242.1:91182-93509:+:2144	AFLA_054970(gene-AFLA_054970)	NA	NA	NA	C6 transcription factor, putative [Aspergillus flavus NRRL3357]	NA
NW_002477245.1	678726	685937	7212	WT_vs_KOset2KOash1_peak_210	10.16	11.16	-0.09	11.25	2.79e-25	7.42e-24	AFLA_091650:Promoter;AFLA_091670:Promoter	AFLA_091660:NW_002477245.1:682366-683005:-:673	AFLA_091660(gene-AFLA_091660)	NA	NA	NA	Ctr copper transporter, putative [Aspergillus flavus NRRL3357]	NA
NW_002477249.1	1444957	1450627	5671	WT_vs_KOset2KOash1_peak_185	10.13	11.13	-0.09	11.22	1.82e-26	5.49e-25	AFLA_102670:Promoter	AFLA_102670:NW_002477249.1:1445431-1447264:-:-528	AFLA_102670(gene-AFLA_102670)	NA	NA	NA	MFS lactose permease, putative [Aspergillus flavus NRRL3357]	NA
NW_002477239.1	1563828	1569165	5338	WT_vs_KOset2KOash1_peak_181	10.13	11.13	-0.09	11.22	1.41e-26	4.37e-25	AFLA_018550:exon	AFLA_018550:NW_002477239.1:1563475-1566818:+:3021	AFLA_018550(gene-AFLA_018550)	54;GO:0000272,biological_process polysaccharide catabolic process;GO:0003674,molecular_function molecular_function;GO:0003824,molecular_function catalytic activity;GO:0004645,molecular_function phosphorylase activity;GO:0005488,molecular_function binding;GO:0005575,cellular_component cellular_component;GO:0005622,cellular_component intracellular;GO:0005623,cellular_component cell;GO:0005737,cellu…	PYG, glgP; glycogen phosphorylase [EC:2.4.1.1]; K00688	500	glycogen phosphorylase GlpV/Gph1, putative [Aspergillus flavus NRRL3357]	NA
NW_002477250.1	161645	167753	6109	WT_vs_KOset2KOash1_peak_171	10.13	11.13	-0.09	11.21	7.92e-27	2.58e-25	AFLA_116390:exon	AFLA_116390:NW_002477250.1:163452-165253:-:554	AFLA_116390(gene-AFLA_116390)	NA	NA	NA	amino acid transporter, putative [Aspergillus flavus NRRL3357]	NA
NW_002477245.1	1860093	1865739	5647	WT_vs_KOset2KOash1_peak_182	10.12	11.11	-0.09	11.2	1.61e-26	4.94e-25	AFLA_096040:Promoter;AFLA_096050:exon;AFLA_096060:Promoter	AFLA_096050:NW_002477245.1:1862050-1863718:+:866	AFLA_096050(gene-AFLA_096050)	NA	NA	NA	protein RDR1, putative [Aspergillus flavus NRRL3357]	NA
NW_002477249.1	1597791	1602320	4530	WT_vs_KOset2KOash1_peak_180	10.12	11.12	-0.09	11.2	1.23e-26	3.81e-25	AFLA_103330:Promoter	AFLA_103330:NW_002477249.1:1600943-1604823:+:-887	AFLA_103330(gene-AFLA_103330)	NA	GCDH, gcdH; glutaryl-CoA dehydrogenase [EC:1.3.8.6]; K00252	710031000380	glutaryl-CoA dehydrogenase, putative [Aspergillus flavus NRRL3357]	NA
NW_002477237.1	4246410	4250613	4204	WT_vs_KOset2KOash1_peak_174	10.12	11.11	-0.09	11.2	8.36e-27	2.69e-25	intergenic	AFLA_088010:NW_002477237.1:4249216-4251007:-:2495	AFLA_088010(gene-AFLA_088010)	133;GO:0000166,molecular_function nucleotide binding;GO:0003674,molecular_function molecular_function;GO:0003824,molecular_function catalytic activity;GO:0004497,molecular_function monooxygenase activity;GO:0004502,molecular_function kynurenine 3-monooxygenase activity;GO:0005488,molecular_function binding;GO:0005575,cellular_component cellular_component;GO:0005622,cellular_component intracellula…	KMO; kynurenine 3-monooxygenase [EC:1.14.13.9]; K00486	380	kynurenine 3-monooxygenase, putative [Aspergillus flavus NRRL3357]	NA
NW_002477241.1	946388	949894	3507	WT_vs_KOset2KOash1_peak_184	10.1	11.1	-0.09	11.19	1.7e-26	5.17e-25	AFLA_041750:exon	AFLA_041750:NW_002477241.1:946571-949838:+:1570	AFLA_041750(gene-AFLA_041750)	81;GO:0000166,molecular_function nucleotide binding;GO:0001207,biological_process histone displacement;GO:0001208,biological_process histone H2A-H2B dimer displacement;GO:0003674,molecular_function molecular_function;GO:0003678,molecular_function DNA helicase activity;GO:0003824,molecular_function catalytic activity;GO:0004003,molecular_function ATP-dependent DNA helicase activity;GO:0004386,mole…	ERCC6, CSB, RAD26; DNA excision repair protein ERCC-6; K10841	3420	DNA repair protein Rhp26/Rad26, putative [Aspergillus flavus NRRL3357]	NA
NW_002477239.1	1497671	1500804	3134	WT_vs_KOset2KOash1_peak_175	10.1	11.1	-0.09	11.18	9.13e-27	2.92e-25	intergenic	AFLA_018340:NW_002477239.1:1497804-1499046:+:1433	AFLA_018340(gene-AFLA_018340)	290;GO:0000003,biological_process reproduction;GO:0000166,molecular_function nucleotide binding;GO:0000741,biological_process karyogamy;GO:0000742,biological_process karyogamy involved in conjugation with cellular fusion;GO:0000743,biological_process nuclear migration involved in conjugation with cellular fusion;GO:0000746,biological_process conjugation;GO:0000747,biological_process conjugation w…	GNAI; guanine nucleotide-binding protein G(i) subunit alpha; K04630; GPA1; guanine nucleotide-binding protein alpha-1 subunit; K19860	401104113	G-protein complex alpha subunit GpaA/FadA [Aspergillus flavus NRRL3357]	NA
NW_002477245.1	65523	71319	5797	WT_vs_KOset2KOash1_peak_178	10.09	11.09	-0.09	11.17	1.06e-26	3.33e-25	AFLA_089310:intron	AFLA_089310:NW_002477245.1:67700-69854:+:721	AFLA_089310(gene-AFLA_089310)	NA	OXCT; 3-oxoacid CoA-transferase [EC:2.8.3.5]; K01027	720028000650	coenzyme A transferase, putative [Aspergillus flavus NRRL3357]	NA
NW_002477247.1	1875221	1880841	5621	WT_vs_KOset2KOash1_peak_189	10.07	11.07	-0.09	11.16	2.46e-26	7.28e-25	AFLA_007030:intron	AFLA_007030:NW_002477247.1:1875457-1878388:+:2574	AFLA_007030(gene-AFLA_007030)	118;GO:0000375,biological_process RNA splicing, via transesterification reactions;GO:0000377,biological_process RNA splicing, via transesterification reactions with bulged adenosine as nucleophile;GO:0000398,biological_process mRNA splicing, via spliceosome;GO:0000956,biological_process nuclear-transcribed mRNA catabolic process;GO:0000993,molecular_function RNA polymerase II complex binding;GO:0…	NA	NA	RNA binding protein Nrd1, putative [Aspergillus flavus NRRL3357]	NA
NW_002477247.1	1765465	1770093	4629	WT_vs_KOset2KOash1_peak_179	10.08	11.08	-0.09	11.16	1.13e-26	3.53e-25	AFLA_006590:exon;AFLA_006580:Promoter	AFLA_006590:NW_002477247.1:1766785-1769260:-:1481	AFLA_006590(gene-AFLA_006590)	76;GO:0000272,biological_process polysaccharide catabolic process;GO:0001896,biological_process autolysis;GO:0003674,molecular_function molecular_function;GO:0003824,molecular_function catalytic activity;GO:0004553,molecular_function hydrolase activity, hydrolyzing O-glycosyl compounds;GO:0004568,molecular_function chitinase activity;GO:0005488,molecular_function binding;GO:0005575,cellular_compo…	E3.2.1.14; chitinase [EC:3.2.1.14]; K01183	520	class III chitinase ChiA1 [Aspergillus flavus NRRL3357]	NA
NW_002477237.1	985748	990259	4512	WT_vs_KOset2KOash1_peak_193	10.05	11.05	-0.09	11.13	5.47e-26	1.59e-24	AFLA_076030:Promoter;AFLA_076040:exon	AFLA_076030:NW_002477237.1:984890-986134:-:-1869	AFLA_076030(gene-AFLA_076030)	NA	NA	NA	hypothetical protein AFLA_076030 [Aspergillus flavus NRRL3357]	NA
NW_002477251.1	1145642	1148679	3038	WT_vs_KOset2KOash1_peak_190	10.05	11.05	-0.09	11.13	2.61e-26	7.69e-25	AFLA_011790:exon	AFLA_011790:NW_002477251.1:1145732-1149359:+:1428	AFLA_011790(gene-AFLA_011790)	NA	NA	NA	C2H2 finger domain protein, putative [Aspergillus flavus NRRL3357]	NA
NW_002477238.1	2383759	2387290	3532	WT_vs_KOset2KOash1_peak_187	10.04	11.04	-0.09	11.12	2.18e-26	6.52e-25	AFLA_031600:exon	AFLA_031600:NW_002477238.1:2383471-2386835:+:2053	AFLA_031600(gene-AFLA_031600)	83;GO:0000149,molecular_function SNARE binding;GO:0002791,biological_process regulation of peptide secretion;GO:0003674,molecular_function molecular_function;GO:0005096,molecular_function GTPase activator activity;GO:0005488,molecular_function binding;GO:0005515,molecular_function protein binding;GO:0005575,cellular_component cellular_component;GO:0005622,cellular_component intracellular;GO:00056…	NA	NA	SNARE-dependent exocytosis protein (Sro7), putative [Aspergillus flavus NRRL3357]	NA
NW_002477250.1	715014	720924	5911	WT_vs_KOset2KOash1_peak_204	10.03	11.03	-0.09	11.11	1.9e-25	5.16e-24	AFLA_118450:Promoter;AFLA_118460:exon	AFLA_118450:NW_002477250.1:714969-717075:-:-894	AFLA_118450(gene-AFLA_118450)	NA	NA	NA	conserved hypothetical protein [Aspergillus flavus NRRL3357]	NA
NW_002477239.1	2127594	2131894	4301	WT_vs_KOset2KOash1_peak_201	10.03	11.03	-0.09	11.11	1.32e-25	3.66e-24	intergenic	AFLA_020620:NW_002477239.1:2127512-2129606:+:2232	AFLA_020620(gene-AFLA_020620)	NA	NA	NA	protein kinase domain-containing protein [Aspergillus flavus NRRL3357]	NA
NW_002477251.1	1217038	1221287	4250	WT_vs_KOset2KOash1_peak_192	10.02	11.02	-0.09	11.11	5.4e-26	1.57e-24	AFLA_012020:exon	AFLA_012020:NW_002477251.1:1216979-1219224:+:2183	AFLA_012020(gene-AFLA_012020)	NA	NA	NA	carboxypeptidase S1, putative [Aspergillus flavus NRRL3357]	NA
NW_002477239.1	1378139	1381313	3175	WT_vs_KOset2KOash1_peak_191	10.02	11.02	-0.09	11.1	2.75e-26	8.06e-25	AFLA_017900:exon	AFLA_017900:NW_002477239.1:1378297-1381120:+:1429	AFLA_017900(gene-AFLA_017900)	154;GO:0000429,biological_process carbon catabolite regulation of transcription from RNA polymerase II promoter;GO:0000436,biological_process carbon catabolite activation of transcription from RNA polymerase II promoter;GO:0000976,molecular_function transcription regulatory region sequence-specific DNA binding;GO:0000977,molecular_function RNA polymerase II regulatory region sequence-specific DNA…	NA	NA	C6 transcription factor FacB/Cat8 [Aspergillus flavus NRRL3357]	NA
NW_002477248.1	1729198	1733028	3831	WT_vs_KOset2KOash1_peak_197	9.99	10.99	-0.09	11.07	8.31e-26	2.36e-24	intergenic	AFLA_054030:NW_002477248.1:1729688-1729907:+:1425	AFLA_054030(gene-AFLA_054030)	NA	NA	NA	hypothetical protein AFLA_054030 [Aspergillus flavus NRRL3357]	NA
NW_002477241.1	2517777	2521981	4205	WT_vs_KOset2KOash1_peak_212	9.97	10.97	-0.09	11.06	3.2e-25	8.44e-24	AFLA_047350:exon	AFLA_047350:NW_002477241.1:2518573-2520387:-:508	AFLA_047350(gene-AFLA_047350)	23;GO:0003674,molecular_function molecular_function;GO:0003824,molecular_function catalytic activity;GO:0005575,cellular_component cellular_component;GO:0005622,cellular_component intracellular;GO:0005623,cellular_component cell;GO:0005737,cellular_component cytoplasm;GO:0006508,biological_process proteolysis;GO:0006807,biological_process nitrogen compound metabolic process;GO:0008150,biological_…	NA	NA	prolidase pepP, putative [Aspergillus flavus NRRL3357]	NA
NW_002477251.1	1152933	1155860	2928	WT_vs_KOset2KOash1_peak_195	9.97	10.97	-0.09	11.05	6.7e-26	1.92e-24	AFLA_011800:exon	AFLA_011800:NW_002477251.1:1152492-1155768:+:1904	AFLA_011800(gene-AFLA_011800)	NA	NA	NA	conserved hypothetical protein [Aspergillus flavus NRRL3357]	NA
NW_002477238.1	3563717	3566498	2782	WT_vs_KOset2KOash1_peak_200	9.94	10.93	-0.09	11.02	1.28e-25	3.59e-24	AFLA_035970:exon	AFLA_035970:NW_002477238.1:3563716-3566929:-:1821	AFLA_035970(gene-AFLA_035970)	58;GO:0003674,molecular_function molecular_function;GO:0003824,molecular_function catalytic activity;GO:0005575,cellular_component cellular_component;GO:0005622,cellular_component intracellular;GO:0005623,cellular_component cell;GO:0005634,cellular_component nucleus;GO:0005737,cellular_component cytoplasm;GO:0006508,biological_process proteolysis;GO:0006518,biological_process peptide metabolic pr…	NA	NA	WD repeat protein [Aspergillus flavus NRRL3357]	NA
NW_002477238.1	1876649	1879618	2970	WT_vs_KOset2KOash1_peak_208	9.91	10.91	-0.09	10.99	2.33e-25	6.27e-24	AFLA_029770:exon	AFLA_029770:NW_002477238.1:1877040-1879146:-:1012	AFLA_029770(gene-AFLA_029770)	NA	NA	NA	Leucine Rich Repeat domain protein [Aspergillus flavus NRRL3357]	NA
NW_002477237.1	3474182	3477536	3355	WT_vs_KOset2KOash1_peak_220	9.89	10.89	-0.09	10.97	8.31e-25	2.11e-23	AFLA_085160:exon;AFLA_085150:Promoter	AFLA_085150:NW_002477237.1:3473922-3474552:-:-1307	AFLA_085150(gene-AFLA_085150)	50;GO:0000322,cellular_component storage vacuole;GO:0000323,cellular_component lytic vacuole;GO:0000324,cellular_component fungal-type vacuole;GO:0000329,cellular_component fungal-type vacuole membrane;GO:0003674,molecular_function molecular_function;GO:0003824,molecular_function catalytic activity;GO:0005215,molecular_function transporter activity;GO:0005575,cellular_component cellular_component…	NA	NA	ATP-binding cassette transporter, putative [Aspergillus flavus NRRL3357]	NA
NW_002477238.1	466120	470293	4174	WT_vs_KOset2KOash1_peak_205	9.88	10.88	-0.09	10.96	1.9e-25	5.16e-24	AFLA_024740:exon	AFLA_024740:NW_002477238.1:466232-468315:-:108	AFLA_024740(gene-AFLA_024740)	NA	NA	NA	C6 transcription factor, putative [Aspergillus flavus NRRL3357]	NA
NW_002477245.1	862436	865368	2933	WT_vs_KOset2KOash1_peak_202	9.88	10.88	-0.09	10.96	1.74e-25	4.83e-24	AFLA_092310:exon	AFLA_092300:NW_002477245.1:862092-862427:+:1810	AFLA_092300(gene-AFLA_092300)	NA	NA	NA	hypothetical protein AFLA_092300 [Aspergillus flavus NRRL3357]	NA
NW_002477246.1	1558166	1561347	3182	WT_vs_KOset2KOash1_peak_211	9.86	10.86	-0.09	10.94	2.94e-25	7.79e-24	AFLA_128930:exon	AFLA_128930:NW_002477246.1:1558168-1560052:+:1588	AFLA_128930(gene-AFLA_128930)	NA	NA	NA	phosphopentothenoylcysteine decarboxylase, putative [Aspergillus flavus NRRL3357]	NA
NW_002477250.1	1435791	1442264	6474	WT_vs_KOset2KOash1_peak_291	9.83	10.83	-0.09	10.91	1.66e-22	3.19e-21	intergenic	AFLA_121320:NW_002477250.1:1436213-1436834:-:-2193	AFLA_121320(gene-AFLA_121320)	45;GO:0003674,molecular_function molecular_function;GO:0003824,molecular_function catalytic activity;GO:0005575,cellular_component cellular_component;GO:0005622,cellular_component intracellular;GO:0005623,cellular_component cell;GO:0005634,cellular_component nucleus;GO:0005737,cellular_component cytoplasm;GO:0006950,biological_process response to stress;GO:0006979,biological_process response to o…	NA	NA	conserved hypothetical protein [Aspergillus flavus NRRL3357]	NA
NW_002477242.1	844194	848838	4645	WT_vs_KOset2KOash1_peak_234	9.83	10.83	-0.09	10.91	2.67e-24	6.37e-23	AFLA_057750:exon	AFLA_057750:NW_002477242.1:846044-847361:-:845	AFLA_057750(gene-AFLA_057750)	NA	NA	NA	FAD binding domain protein [Aspergillus flavus NRRL3357]	NA
NW_002477237.1	4089729	4093237	3509	WT_vs_KOset2KOash1_peak_215	9.83	10.83	-0.09	10.91	5.28e-25	1.37e-23	AFLA_087520:exon	AFLA_087520:NW_002477237.1:4090526-4091845:-:362	AFLA_087520(gene-AFLA_087520)	NA	NA	NA	G1/S-specific cyclin Cln1, putative [Aspergillus flavus NRRL3357]	NA
NW_002477238.1	40612	44098	3487	WT_vs_KOset2KOash1_peak_223	9.81	10.81	-0.09	10.9	8.83e-25	2.21e-23	AFLA_023050:Promoter	AFLA_023050:NW_002477238.1:42621-44123:+:-266	AFLA_023050(gene-AFLA_023050)	NA	NA	NA	MFS transporter, putative [Aspergillus flavus NRRL3357]	NA
NW_002477240.1	2200543	2203144	2602	WT_vs_KOset2KOash1_peak_238	9.8	10.8	-0.09	10.89	4.1e-24	9.63e-23	AFLA_112470:exon	AFLA_112470:NW_002477240.1:2200426-2202953:+:1417	AFLA_112470(gene-AFLA_112470)	139;GO:0000096,biological_process sulfur amino acid metabolic process;GO:0000097,biological_process sulfur amino acid biosynthetic process;GO:0003674,molecular_function molecular_function;GO:0003824,molecular_function catalytic activity;GO:0003871,molecular_function 5-methyltetrahydropteroyltriglutamate-homocysteine S-methyltransferase activity;GO:0005488,molecular_function binding;GO:0005575,cel…	metE; 5-methyltetrahydropteroyltriglutamate--homocysteine methyltransferase [EC:2.1.1.14]; K00549	27000450	cobalamin-independent methionine synthase MetH/D [Aspergillus flavus NRRL3357]	NA
NW_002477241.1	1595284	1598669	3386	WT_vs_KOset2KOash1_peak_227	9.8	10.8	-0.09	10.89	1.27e-24	3.12e-23	AFLA_044250:Promoter;AFLA_044240:Promoter	AFLA_044250:NW_002477241.1:1596164-1596712:-:-264	AFLA_044250(gene-AFLA_044250)	NA	NA	NA	hypothetical protein AFLA_044250 [Aspergillus flavus NRRL3357]	NA
NW_002477243.1	1272378	1277244	4867	WT_vs_KOset2KOash1_peak_222	9.81	10.8	-0.09	10.89	8.55e-25	2.15e-23	AFLA_135720:Promoter;AFLA_135710:Promoter	AFLA_135720:NW_002477243.1:1274935-1277167:+:-124	AFLA_135720(gene-AFLA_135720)	NA	NA	NA	conserved hypothetical protein [Aspergillus flavus NRRL3357]	NA
NW_002477251.1	1212554	1215484	2931	WT_vs_KOset2KOash1_peak_218	9.81	10.81	-0.09	10.89	7.89e-25	2.02e-23	AFLA_012010:exon	AFLA_012010:NW_002477251.1:1213220-1215359:+:799	AFLA_012010(gene-AFLA_012010)	NA	NA	NA	C6 transcription factor (Ctf1B), putative [Aspergillus flavus NRRL3357]	NA
NW_002477243.1	877957	880993	3037	WT_vs_KOset2KOash1_peak_216	9.8	10.8	-0.09	10.88	5.87e-25	1.52e-23	AFLA_134320:exon	AFLA_134320:NW_002477243.1:878081-880911:+:1394	AFLA_134320(gene-AFLA_134320)	NA	NA	NA	C6 finger domain protein, putative [Aspergillus flavus NRRL3357]	NA
NW_002477237.1	2167809	2173795	5987	WT_vs_KOset2KOash1_peak_255	9.78	10.78	-0.09	10.87	1.61e-23	3.52e-22	AFLA_080280:Promoter;AFLA_080300:exon	AFLA_080300:NW_002477237.1:2170697-2171887:-:1085	AFLA_080300(gene-AFLA_080300)	78;GO:0000278,biological_process mitotic cell cycle;GO:0000281,biological_process mitotic cytokinesis;GO:0000282,biological_process cellular bud site selection;GO:0000910,biological_process cytokinesis;GO:0003674,molecular_function molecular_function;GO:0003824,molecular_function catalytic activity;GO:0005575,cellular_component cellular_component;GO:0005622,cellular_component intracellular;GO:000…	pdxK, pdxY; pyridoxine kinase [EC:2.7.1.35]; K00868	750	pyridoxal kinase, putative [Aspergillus flavus NRRL3357]	NA
NW_002477250.1	1004147	1008036	3890	WT_vs_KOset2KOash1_peak_236	9.78	10.78	-0.09	10.86	3.76e-24	8.92e-23	AFLA_119530:Promoter	AFLA_119530:NW_002477250.1:1006233-1008005:+:-141	AFLA_119530(gene-AFLA_119530)	NA	NA	NA	MFS monosaccharide transporter, putative [Aspergillus flavus NRRL3357]	NA
NW_002477241.1	915833	920916	5084	WT_vs_KOset2KOash1_peak_221	9.77	10.77	-0.09	10.86	8.54e-25	2.15e-23	AFLA_041650:exon;AFLA_041660:Promoter	AFLA_041660:NW_002477241.1:919381-921453:+:-1006	AFLA_041660(gene-AFLA_041660)	NA	NA	NA	dimethylaniline monooxygenase, putative [Aspergillus flavus NRRL3357]	NA
NW_002477239.1	500998	503951	2954	WT_vs_KOset2KOash1_peak_230	9.74	10.74	-0.09	10.83	1.52e-24	3.7e-23	AFLA_014700:exon	AFLA_014700:NW_002477239.1:502268-504265:-:1790	AFLA_014700(gene-AFLA_014700)	127;GO:0000228,cellular_component nuclear chromosome;GO:0000723,biological_process telomere maintenance;GO:0000781,cellular_component chromosome, telomeric region;GO:0000782,cellular_component telomere cap complex;GO:0000783,cellular_component nuclear telomere cap complex;GO:0000784,cellular_component nuclear chromosome, telomeric region;GO:0000785,cellular_component chromatin;GO:0000790,cellular…	NA	NA	telomere-binding alpha subunit central domain protein [Aspergillus flavus NRRL3357]	NA
NW_002477240.1	1718745	1721267	2523	WT_vs_KOset2KOash1_peak_225	9.75	10.75	-0.09	10.83	1.19e-24	2.96e-23	AFLA_110630:exon	AFLA_110630:NW_002477240.1:1718668-1721347:-:1341	AFLA_110630(gene-AFLA_110630)	73;GO:0003674,molecular_function molecular_function;GO:0003824,molecular_function catalytic activity;GO:0004168,molecular_function dolichol kinase activity;GO:0005575,cellular_component cellular_component;GO:0005622,cellular_component intracellular;GO:0005623,cellular_component cell;GO:0005737,cellular_component cytoplasm;GO:0005783,cellular_component endoplasmic reticulum;GO:0005789,cellular_com…	DOLK; dolichol kinase [EC:2.7.1.108]; K00902	510	phosphatidate cytidylyltransferase, putative [Aspergillus flavus NRRL3357]	NA
NW_002477239.1	2150746	2153537	2792	WT_vs_KOset2KOash1_peak_254	9.73	10.73	-0.09	10.81	1.53e-23	3.36e-22	AFLA_020700:exon	AFLA_020700:NW_002477239.1:2151037-2153040:-:898	AFLA_020700(gene-AFLA_020700)	NA	NA	NA	conserved hypothetical protein [Aspergillus flavus NRRL3357]	NA
NW_002477240.1	700674	703547	2874	WT_vs_KOset2KOash1_peak_232	9.71	10.71	-0.09	10.8	2.09e-24	5.03e-23	AFLA_106830:intron	AFLA_106830:NW_002477240.1:701041-702541:+:1069	AFLA_106830(gene-AFLA_106830)	85;GO:0000003,biological_process reproduction;GO:0000156,molecular_function phosphorelay response regulator activity;GO:0000160,biological_process phosphorelay signal transduction system;GO:0003006,biological_process developmental process involved in reproduction;GO:0003674,molecular_function molecular_function;GO:0003824,molecular_function catalytic activity;GO:0004672,molecular_function protein…	NA	NA	sensor histidine kinase/response regulator Fos-1/TcsA [Aspergillus flavus NRRL3357]	NA
NW_002477242.1	1964495	1966956	2462	WT_vs_KOset2KOash1_peak_231	9.71	10.71	-0.09	10.8	2.04e-24	4.94e-23	AFLA_062060:Promoter	AFLA_062060:NW_002477242.1:1964450-1965591:-:-134	AFLA_062060(gene-AFLA_062060)	NA	NA	NA	C3HC4 finger protein [Aspergillus flavus NRRL3357]	NA
NW_002477243.1	1220752	1224229	3478	WT_vs_KOset2KOash1_peak_262	9.7	10.7	-0.09	10.78	2.26e-23	4.83e-22	AFLA_135530:exon	AFLA_135530:NW_002477243.1:1220742-1224331:+:1748	AFLA_135530(gene-AFLA_135530)	6;GO:0005575,cellular_component cellular_component;GO:0005622,cellular_component intracellular;GO:0005623,cellular_component cell;GO:0005737,cellular_component cytoplasm;GO:0044424,cellular_component intracellular part;GO:0044464,cellular_component cell part	NA	NA	conserved hypothetical protein [Aspergillus flavus NRRL3357]	NA
NW_002477244.1	962769	966561	3793	WT_vs_KOset2KOash1_peak_235	9.69	10.69	-0.09	10.77	3.06e-24	7.27e-23	intergenic	AFLA_067840:NW_002477244.1:962660-964308:+:2005	AFLA_067840(gene-AFLA_067840)	NA	NA	NA	MFS sugar transporter, putative [Aspergillus flavus NRRL3357]	NA
NW_002477239.1	2231230	2233501	2272	WT_vs_KOset2KOash1_peak_259	9.65	10.65	-0.09	10.74	1.93e-23	4.18e-22	AFLA_020970:exon	AFLA_020970:NW_002477239.1:2231183-2236778:+:1182	AFLA_020970(gene-AFLA_020970)	144;GO:0000126,cellular_component transcription factor TFIIIB complex;GO:0000976,molecular_function transcription regulatory region sequence-specific DNA binding;GO:0000992,molecular_function polymerase III regulatory region sequence-specific DNA binding;GO:0000994,molecular_function RNA polymerase III core binding;GO:0000995,molecular_function RNA polymerase III general transcription initiation …	NA	NA	transcription factor TFIIIB complex subunit Brf1, putative [Aspergillus flavus NRRL3357]	NA
NW_002477248.1	782020	786236	4217	WT_vs_KOset2KOash1_peak_244	9.65	10.65	-0.09	10.74	6.16e-24	1.41e-22	AFLA_050630:Promoter	AFLA_050630:NW_002477248.1:784254-786220:+:-126	AFLA_050630(gene-AFLA_050630)	NA	ilvD; dihydroxy-acid dehydratase [EC:4.2.1.9]; K01687	29000770	mitochondrial dihydroxy acid dehydratase, putative [Aspergillus flavus NRRL3357]	NA
NW_002477244.1	1539591	1542225	2635	WT_vs_KOset2KOash1_peak_241	9.65	10.65	-0.09	10.74	5.01e-24	1.16e-22	AFLA_069910:intron	AFLA_069910:NW_002477244.1:1540528-1541800:+:380	AFLA_069910(gene-AFLA_069910)	NA	NA	NA	conserved hypothetical protein [Aspergillus flavus NRRL3357]	NA
NW_002477248.1	151603	154129	2527	WT_vs_KOset2KOash1_peak_245	9.63	10.63	-0.09	10.72	6.89e-24	1.57e-22	AFLA_048500:exon	AFLA_048500:NW_002477248.1:151647-154356:-:1490	AFLA_048500(gene-AFLA_048500)	NA	NA	NA	conserved hypothetical protein [Aspergillus flavus NRRL3357]	NA
NW_002477242.1	1951607	1954183	2577	WT_vs_KOset2KOash1_peak_248	9.62	10.62	-0.09	10.71	8.23e-24	1.85e-22	AFLA_062030:Promoter;AFLA_062020:exon	AFLA_062020:NW_002477242.1:1952065-1954146:+:830	AFLA_062020(gene-AFLA_062020)	NA	NA	NA	conserved hypothetical protein [Aspergillus flavus NRRL3357]	NA
NW_002477237.1	2242904	2245438	2535	WT_vs_KOset2KOash1_peak_246	9.63	10.63	-0.09	10.71	6.96e-24	1.58e-22	AFLA_080540:exon	AFLA_080540:NW_002477237.1:2242378-2245768:+:1793	AFLA_080540(gene-AFLA_080540)	176;GO:0000003,biological_process reproduction;GO:0000018,biological_process regulation of DNA recombination;GO:0000217,molecular_function DNA secondary structure binding;GO:0000278,biological_process mitotic cell cycle;GO:0000400,molecular_function four-way junction DNA binding;GO:0000714,biological_process meiotic strand displacement;GO:0000724,biological_process double-strand break repair via …	NA	NA	DEAD box helicase Mph1, putative [Aspergillus flavus NRRL3357]	NA
NW_002477237.1	3230130	3234888	4759	WT_vs_KOset2KOash1_peak_277	9.62	10.62	-0.09	10.7	5.45e-23	1.1e-21	intergenic	AFLA_084340:NW_002477237.1:3229683-3231770:+:2826	AFLA_084340(gene-AFLA_084340)	NA	AMY, amyA, malS; alpha-amylase [EC:3.2.1.1]; K01176	500	alpha-amylase, putative [Aspergillus flavus NRRL3357]	NA
NW_002477249.1	670977	674844	3868	WT_vs_KOset2KOash1_peak_278	9.6	10.6	-0.09	10.69	5.52e-23	1.11e-21	AFLA_099700:exon	AFLA_099700:NW_002477249.1:672881-674707:+:29	AFLA_099700(gene-AFLA_099700)	40;GO:0003674,molecular_function molecular_function;GO:0003824,molecular_function catalytic activity;GO:0005575,cellular_component cellular_component;GO:0005622,cellular_component intracellular;GO:0005623,cellular_component cell;GO:0005737,cellular_component cytoplasm;GO:0006082,biological_process organic acid metabolic process;GO:0006520,biological_process cellular amino acid metabolic process;G…	ARO8; aromatic amino acid aminotransferase I / 2-aminoadipate transaminase [EC:2.6.1.57 2.6.1.39 2.6.1.27 2.6.1.5]; K00838	1.30003e+32	L-kynurenine/alpha-aminoadipate aminotransferase, putative [Aspergillus flavus NRRL3357]	NA
NW_002477252.1	268859	271673	2815	WT_vs_KOset2KOash1_peak_256	9.6	10.59	-0.09	10.68	1.64e-23	3.58e-22	AFLA_115240:exon	AFLA_115240:NW_002477252.1:269588-270843:+:678	AFLA_115240(gene-AFLA_115240)	NA	NA	NA	GTP binding protein, putative [Aspergillus flavus NRRL3357]	NA
NW_002477237.1	426045	429329	3285	WT_vs_KOset2KOash1_peak_253	9.59	10.59	-0.09	10.68	1.39e-23	3.08e-22	AFLA_073860:exon	AFLA_073860:NW_002477237.1:425918-428133:-:446	AFLA_073860(gene-AFLA_073860)	112;GO:0000228,cellular_component nuclear chromosome;GO:0000333,cellular_component telomerase catalytic core complex;GO:0000723,biological_process telomere maintenance;GO:0000781,cellular_component chromosome, telomeric region;GO:0000782,cellular_component telomere cap complex;GO:0000784,cellular_component nuclear chromosome, telomeric region;GO:0001302,biological_process replicative cell aging;G…	NA	NA	telomerase reverse transcriptase, putative [Aspergillus flavus NRRL3357]	NA
NW_002477242.1	589544	593259	3716	WT_vs_KOset2KOash1_peak_252	9.59	10.59	-0.09	10.68	1.38e-23	3.05e-22	AFLA_056800:Promoter	AFLA_056800:NW_002477242.1:589454-591079:-:-322	AFLA_056800(gene-AFLA_056800)	120;GO:0002181,biological_process cytoplasmic translation;GO:0002183,biological_process cytoplasmic translational initiation;GO:0003674,molecular_function molecular_function;GO:0005488,molecular_function binding;GO:0005515,molecular_function protein binding;GO:0005575,cellular_component cellular_component;GO:0005622,cellular_component intracellular;GO:0005623,cellular_component cell;GO:0005634,ce…	NA	NA	DnaJ domain protein Psi, putative [Aspergillus flavus NRRL3357]	NA
NW_002477243.1	977746	980845	3100	WT_vs_KOset2KOash1_peak_280	9.59	10.59	-0.09	10.67	7.26e-23	1.45e-21	AFLA_134690:Promoter	AFLA_134690:NW_002477243.1:980309-980957:+:-1013	AFLA_134690(gene-AFLA_134690)	NA	NA	NA	conserved hypothetical protein [Aspergillus flavus NRRL3357]	NA
NW_002477238.1	2726631	2730197	3567	WT_vs_KOset2KOash1_peak_298	9.57	10.57	-0.09	10.66	2.4e-22	4.51e-21	AFLA_032840:exon	AFLA_032840:NW_002477238.1:2727028-2730118:-:1704	AFLA_032840(gene-AFLA_032840)	NA	NA	NA	forkhead domain protein [Aspergillus flavus NRRL3357]	NA
NW_002477240.1	2583471	2586017	2547	WT_vs_KOset2KOash1_peak_260	9.58	10.58	-0.09	10.66	2.17e-23	4.67e-22	AFLA_113830:Promoter;AFLA_113820:exon;AFLA_113810:Promoter	AFLA_113820:NW_002477240.1:2583217-2585950:+:1527	AFLA_113820(gene-AFLA_113820)	72;GO:0000166,molecular_function nucleotide binding;GO:0003674,molecular_function molecular_function;GO:0003824,molecular_function catalytic activity;GO:0004672,molecular_function protein kinase activity;GO:0004674,molecular_function protein serine/threonine kinase activity;GO:0005488,molecular_function binding;GO:0005524,molecular_function ATP binding;GO:0005575,cellular_component cellular_compo…	NA	NA	protein kinase Scy1, putative [Aspergillus flavus NRRL3357]	NA
NW_002477238.1	3176641	3178921	2281	WT_vs_KOset2KOash1_peak_279	9.55	10.55	-0.09	10.64	6.58e-23	1.32e-21	AFLA_034540:exon	AFLA_034540:NW_002477238.1:3176768-3178880:-:1099	AFLA_034540(gene-AFLA_034540)	209;GO:0000156,molecular_function phosphorelay response regulator activity;GO:0000160,biological_process phosphorelay signal transduction system;GO:0000228,cellular_component nuclear chromosome;GO:0000302,biological_process response to reactive oxygen species;GO:0000304,biological_process response to singlet oxygen;GO:0000785,cellular_component chromatin;GO:0000790,cellular_component nuclear chro…	NA	NA	stress response transcription factor SrrA/Skn7, putative [Aspergillus flavus NRRL3357]	NA
NW_002477238.1	1503897	1506236	2340	WT_vs_KOset2KOash1_peak_267	9.55	10.55	-0.09	10.64	2.9e-23	6.08e-22	AFLA_028400:exon	AFLA_028400:NW_002477238.1:1503715-1505950:+:1351	AFLA_028400(gene-AFLA_028400)	NA	NA	NA	conserved hypothetical protein [Aspergillus flavus NRRL3357]	NA
NW_002477238.1	3770543	3773613	3071	WT_vs_KOset2KOash1_peak_290	9.55	10.55	-0.09	10.63	1.56e-22	3.01e-21	AFLA_036640:exon	AFLA_036640:NW_002477238.1:3770595-3772369:+:1483	AFLA_036640(gene-AFLA_036640)	NA	NA	NA	PH domain protein [Aspergillus flavus NRRL3357]	NA
NW_002477237.1	2159575	2162379	2805	WT_vs_KOset2KOash1_peak_274	9.54	10.54	-0.09	10.63	4.92e-23	1e-21	intergenic	AFLA_080270:NW_002477237.1:2159308-2160252:+:1669	AFLA_080270(gene-AFLA_080270)	NA	NA	NA	C2H2 transcription factor, putative [Aspergillus flavus NRRL3357]	NA
NW_002477250.1	1626718	1629813	3096	WT_vs_KOset2KOash1_peak_264	9.55	10.55	-0.09	10.63	2.42e-23	5.13e-22	intergenic	AFLA_122130:NW_002477250.1:1628432-1630036:-:1770	AFLA_122130(gene-AFLA_122130)	NA	NA	NA	mannan endo-1,6-alpha-mannosidase DCW1 precursor, putative [Aspergillus flavus NRRL3357]	NA
NW_002477238.1	3008910	3011548	2639	WT_vs_KOset2KOash1_peak_268	9.54	10.54	-0.09	10.62	3.04e-23	6.35e-22	AFLA_033890:exon	AFLA_033890:NW_002477238.1:3009453-3011529:-:1300	AFLA_033890(gene-AFLA_033890)	NA	NA	NA	conserved hypothetical protein [Aspergillus flavus NRRL3357]	NA
NW_002477238.1	1276857	1278741	1885	WT_vs_KOset2KOash1_peak_270	9.52	10.52	-0.09	10.6	3.81e-23	7.9e-22	AFLA_027530:exon	AFLA_027530:NW_002477238.1:1276944-1278851:-:1052	AFLA_027530(gene-AFLA_027530)	NA	glpK, GK; glycerol kinase [EC:2.7.1.30]; K00864	561	glycerol kinase, putative [Aspergillus flavus NRRL3357]	NA
NW_002477243.1	487374	489732	2359	WT_vs_KOset2KOash1_peak_276	9.51	10.51	-0.09	10.59	5.27e-23	1.07e-21	AFLA_132890:exon	AFLA_132890:NW_002477243.1:487604-490264:-:1711	AFLA_132890(gene-AFLA_132890)	82;GO:0000003,biological_process reproduction;GO:0000278,biological_process mitotic cell cycle;GO:0000281,biological_process mitotic cytokinesis;GO:0000910,biological_process cytokinesis;GO:0000912,biological_process assembly of actomyosin apparatus involved in cytokinesis;GO:0000915,biological_process actomyosin contractile ring assembly;GO:0003006,biological_process developmental process involv…	NA	NA	actin cytoskeleton organization protein (Cro1), putative [Aspergillus flavus NRRL3357]	NA
NW_002477240.1	2297255	2300618	3364	WT_vs_KOset2KOash1_peak_314	9.46	10.46	-0.09	10.55	9.46e-22	1.68e-20	AFLA_112810:exon	AFLA_112810:NW_002477240.1:2296946-2299212:-:275	AFLA_112810(gene-AFLA_112810)	NA	TRP; tryptophan synthase [EC:4.2.1.20]; K01694	26000400	trytophan synthase alpha subunit, putative [Aspergillus flavus NRRL3357]	NA
NW_002477238.1	1178678	1181621	2944	WT_vs_KOset2KOash1_peak_292	9.47	10.47	-0.09	10.55	1.68e-22	3.21e-21	intergenic	AFLA_027250:NW_002477238.1:1178477-1179797:+:1672	AFLA_027250(gene-AFLA_027250)	28;GO:0003674,molecular_function molecular_function;GO:0003824,molecular_function catalytic activity;GO:0006081,biological_process cellular aldehyde metabolic process;GO:0006810,biological_process transport;GO:0006811,biological_process ion transport;GO:0006812,biological_process cation transport;GO:0006813,biological_process potassium ion transport;GO:0008150,biological_process biological_proces…	VRDA; versiconal hemiacetal acetate reductase [EC:1.1.1.353]; K17647	254	aldo-keto reductase, putative [Aspergillus flavus NRRL3357]	NA
NW_002477246.1	813323	816377	3055	WT_vs_KOset2KOash1_peak_311	9.46	10.45	-0.09	10.54	6.42e-22	1.15e-20	AFLA_126340:exon	AFLA_126340:NW_002477246.1:814607-816236:+:243	AFLA_126340(gene-AFLA_126340)	65;GO:0000322,cellular_component storage vacuole;GO:0000323,cellular_component lytic vacuole;GO:0000324,cellular_component fungal-type vacuole;GO:0003674,molecular_function molecular_function;GO:0005215,molecular_function transporter activity;GO:0005351,molecular_function carbohydrate:proton symporter activity;GO:0005355,molecular_function glucose transmembrane transporter activity;GO:0005402,mol…	NA	NA	MFS sugar transporter Stl1, putative [Aspergillus flavus NRRL3357]	NA
NW_002477251.1	1235360	1237530	2171	WT_vs_KOset2KOash1_peak_294	9.46	10.46	-0.09	10.54	1.83e-22	3.48e-21	AFLA_012090:intron	AFLA_012090:NW_002477251.1:1234984-1237869:+:1461	AFLA_012090(gene-AFLA_012090)	NA	nagZ; beta-N-acetylhexosaminidase [EC:3.2.1.52]; K01207	5200053101501	beta-N-acetylglucosaminidase, putative [Aspergillus flavus NRRL3357]	NA
NW_002477239.1	131426	133897	2472	WT_vs_KOset2KOash1_peak_289	9.46	10.46	-0.09	10.54	1.46e-22	2.82e-21	AFLA_013370:exon	AFLA_013370:NW_002477239.1:131737-133793:+:924	AFLA_013370(gene-AFLA_013370)	NA	NA	NA	sugar transporter, putative [Aspergillus flavus NRRL3357]	NA
NW_002477245.1	1874657	1877569	2913	WT_vs_KOset2KOash1_peak_286	9.46	10.45	-0.09	10.54	9.73e-23	1.9e-21	AFLA_096100:exon	AFLA_096110:NW_002477245.1:1877339-1877927:-:1814	AFLA_096110(gene-AFLA_096110)	NA	NA	NA	conserved hypothetical protein [Aspergillus flavus NRRL3357]	NA
NW_002477246.1	1553488	1556833	3346	WT_vs_KOset2KOash1_peak_283	9.46	10.46	-0.09	10.54	9.58e-23	1.89e-21	AFLA_128920:Promoter	AFLA_128920:NW_002477246.1:1555330-1557082:+:-169	AFLA_128920(gene-AFLA_128920)	NA	NA	NA	MFS multidrug transporter, putative [Aspergillus flavus NRRL3357]	NA
NW_002477243.1	394681	397273	2593	WT_vs_KOset2KOash1_peak_300	9.44	10.44	-0.09	10.53	2.48e-22	4.63e-21	AFLA_132550:exon	AFLA_132550:NW_002477243.1:394997-397467:-:1490	AFLA_132550(gene-AFLA_132550)	NA	NA	NA	conserved hypothetical protein [Aspergillus flavus NRRL3357]	NA
NW_002477237.1	273593	275807	2215	WT_vs_KOset2KOash1_peak_285	9.45	10.45	-0.09	10.53	9.7e-23	1.9e-21	AFLA_073260:intron	AFLA_073260:NW_002477237.1:273591-275214:+:1109	AFLA_073260(gene-AFLA_073260)	176;GO:0001678,biological_process cellular glucose homeostasis;GO:0003674,molecular_function molecular_function;GO:0003824,molecular_function catalytic activity;GO:0004340,molecular_function glucokinase activity;GO:0004396,molecular_function hexokinase activity;GO:0005575,cellular_component cellular_component;GO:0005622,cellular_component intracellular;GO:0005623,cellular_component cell;GO:000563…	HK; hexokinase [EC:2.7.1.1]; K00844	1.00005e+21	hexokinase, putative [Aspergillus flavus NRRL3357]	NA
NW_002477245.1	1516422	1518471	2050	WT_vs_KOset2KOash1_peak_297	9.43	10.43	-0.09	10.52	2.35e-22	4.42e-21	AFLA_094630:Promoter;AFLA_094620:exon	AFLA_094620:NW_002477245.1:1515837-1518635:+:1609	AFLA_094620(gene-AFLA_094620)	NA	NA	NA	hypothetical protein AFLA_094620 [Aspergillus flavus NRRL3357]	NA
NW_002477243.1	1755660	1758104	2445	WT_vs_KOset2KOash1_peak_342	9.42	10.42	-0.09	10.5	5.18e-21	8.47e-20	AFLA_137450:exon	AFLA_137450:NW_002477243.1:1756043-1758146:-:1264	AFLA_137450(gene-AFLA_137450)	NA	NA	NA	protein phosphatase regulatory subunit Gac1, putative [Aspergillus flavus NRRL3357]	NA
NW_002477237.1	4009725	4011994	2270	WT_vs_KOset2KOash1_peak_293	9.41	10.41	-0.09	10.5	1.7e-22	3.24e-21	AFLA_087250:exon	AFLA_087250:NW_002477237.1:4009028-4012294:+:1831	AFLA_087250(gene-AFLA_087250)	NA	NA	NA	phosphoinositide-specific phospholipase C, putative [Aspergillus flavus NRRL3357]	NA
NW_002477252.1	198307	200377	2071	WT_vs_KOset2KOash1_peak_296	9.4	10.4	-0.09	10.49	2.03e-22	3.84e-21	AFLA_114960:exon	AFLA_114960:NW_002477252.1:198879-200204:-:862	AFLA_114960(gene-AFLA_114960)	NA	NA	NA	homeobox transcription factor, putative [Aspergillus flavus NRRL3357]	NA
NW_002477241.1	1325737	1328267	2531	WT_vs_KOset2KOash1_peak_295	9.4	10.4	-0.09	10.49	2.01e-22	3.81e-21	intergenic	AFLA_043270:NW_002477241.1:1327762-1328506:-:1504	AFLA_043270(gene-AFLA_043270)	NA	NDUFS7; NADH dehydrogenase (ubiquinone) Fe-S protein 7 [EC:7.1.1.2 1.6.99.3]; K03940	190	formate hydrogenlyase, putative [Aspergillus flavus NRRL3357]	NA
NW_002477242.1	1665813	1669031	3219	WT_vs_KOset2KOash1_peak_299	9.38	10.38	-0.09	10.47	2.47e-22	4.61e-21	AFLA_061040:intron	AFLA_061040:NW_002477242.1:1666169-1673242:+:1253	AFLA_061040(gene-AFLA_061040)	NA	NA	NA	alpha-xylosidase, putative [Aspergillus flavus NRRL3357]	NA
NW_002477248.1	611664	613519	1856	WT_vs_KOset2KOash1_peak_348	9.38	10.38	-0.09	10.46	7.15e-21	1.15e-19	AFLA_050040:exon	AFLA_050040:NW_002477248.1:611699-613394:+:892	AFLA_050040(gene-AFLA_050040)	NA	NA	NA	DnaJ domain protein [Aspergillus flavus NRRL3357]	NA
NW_002477249.1	995007	997499	2493	WT_vs_KOset2KOash1_peak_303	9.37	10.37	-0.09	10.46	3.22e-22	5.94e-21	AFLA_100880:exon	AFLA_100880:NW_002477249.1:995856-996734:+:397	AFLA_100880(gene-AFLA_100880)	NA	NA	NA	ubiquitin thiolesterase (OtuB1), putative [Aspergillus flavus NRRL3357]	NA
NW_002477247.1	304271	308469	4199	WT_vs_KOset2KOash1_peak_301	9.38	10.37	-0.09	10.46	2.69e-22	5e-21	AFLA_001640:Promoter;AFLA_001650:Promoter	AFLA_001650:NW_002477247.1:306882-309391:+:-512	AFLA_001650(gene-AFLA_001650)	NA	NA	NA	efflux pump antibiotic resistance protein, putative [Aspergillus flavus NRRL3357]	NA
NW_002477239.1	1692115	1695681	3567	WT_vs_KOset2KOash1_peak_328	9.37	10.37	-0.09	10.45	2.26e-21	3.86e-20	AFLA_019010:exon	AFLA_019010:NW_002477239.1:1692082-1693964:+:1816	AFLA_019010(gene-AFLA_019010)	NA	NA	NA	C2H2 finger domain protein, putative [Aspergillus flavus NRRL3357]	NA
NW_002477252.1	148326	151622	3297	WT_vs_KOset2KOash1_peak_318	9.36	10.36	-0.09	10.44	1.47e-21	2.58e-20	AFLA_114800:Promoter;AFLA_114790:Promoter;AFLA_114810:exon	AFLA_114800:NW_002477252.1:149379-149758:-:-216	AFLA_114800(gene-AFLA_114800)	NA	NA	NA	hypothetical protein AFLA_114800 [Aspergillus flavus NRRL3357]	NA
NW_002477242.1	1737845	1741413	3569	WT_vs_KOset2KOash1_peak_336	9.34	10.33	-0.09	10.42	4.26e-21	7.08e-20	AFLA_061330:Promoter	AFLA_061330:NW_002477242.1:1739713-1741042:+:-84	AFLA_061330(gene-AFLA_061330)	57;GO:0000322,cellular_component storage vacuole;GO:0000323,cellular_component lytic vacuole;GO:0000324,cellular_component fungal-type vacuole;GO:0000329,cellular_component fungal-type vacuole membrane;GO:0003674,molecular_function molecular_function;GO:0003824,molecular_function catalytic activity;GO:0004439,molecular_function phosphatidylinositol-4,5-bisphosphate 5-phosphatase activity;GO:00055…	E3.1.3.56; inositol-1,4,5-trisphosphate 5-phosphatase [EC:3.1.3.56]; K01106	56204070	inositol 5-phosphatase, putative [Aspergillus flavus NRRL3357]	NA
NW_002477237.1	940876	942978	2103	WT_vs_KOset2KOash1_peak_317	9.33	10.33	-0.09	10.42	1.1e-21	1.94e-20	AFLA_075860:exon	AFLA_075860:NW_002477237.1:941005-943257:-:1330	AFLA_075860(gene-AFLA_075860)	170;GO:0000322,cellular_component storage vacuole;GO:0000323,cellular_component lytic vacuole;GO:0000324,cellular_component fungal-type vacuole;GO:0003674,molecular_function molecular_function;GO:0005215,molecular_function transporter activity;GO:0005216,molecular_function ion channel activity;GO:0005261,molecular_function cation channel activity;GO:0005262,molecular_function calcium channel acti…	NA	NA	conserved hypothetical protein [Aspergillus flavus NRRL3357]	NA
NW_002477237.1	4133615	4136032	2418	WT_vs_KOset2KOash1_peak_309	9.33	10.33	-0.09	10.42	5.08e-22	9.19e-21	AFLA_087630:exon	AFLA_087630:NW_002477237.1:4134688-4136399:-:1575	AFLA_087630(gene-AFLA_087630)	117;GO:0000003,biological_process reproduction;GO:0001101,biological_process response to acid chemical;GO:0003006,biological_process developmental process involved in reproduction;GO:0003674,molecular_function molecular_function;GO:0003824,molecular_function catalytic activity;GO:0003825,molecular_function alpha,alpha-trehalose-phosphate synthase (UDP-forming) activity;GO:0005575,cellular_compone…	otsA; trehalose 6-phosphate synthase [EC:2.4.1.15 2.4.1.347]; K00697	500	alpha,alpha-trehalose-phosphate synthase subunit, putative [Aspergillus flavus NRRL3357]	NA
NW_002477249.1	676426	681722	5297	WT_vs_KOset2KOash1_peak_384	9.31	10.31	-0.09	10.4	4.23e-20	6.16e-19	AFLA_099710:Promoter;AFLA_099720:exon	AFLA_099720:NW_002477249.1:678122-679829:-:755	AFLA_099720(gene-AFLA_099720)	NA	NA	NA	conserved hypothetical protein [Aspergillus flavus NRRL3357]	NA
NW_002477239.1	2145953	2148299	2347	WT_vs_KOset2KOash1_peak_332	9.32	10.32	-0.09	10.4	3.72e-21	6.26e-20	AFLA_020690:exon	AFLA_020690:NW_002477239.1:2145938-2148377:-:1251	AFLA_020690(gene-AFLA_020690)	NA	NA	NA	extracellular serine-threonine rich protein [Aspergillus flavus NRRL3357]	NA
NW_002477250.1	944638	946655	2018	WT_vs_KOset2KOash1_peak_324	9.32	10.32	-0.09	10.4	1.85e-21	3.19e-20	AFLA_119290:exon	AFLA_119290:NW_002477250.1:943362-946843:-:1196	AFLA_119290(gene-AFLA_119290)	259;GO:0000166,molecular_function nucleotide binding;GO:0000426,biological_process micropexophagy;GO:0001678,biological_process cellular glucose homeostasis;GO:0003674,molecular_function molecular_function;GO:0003676,molecular_function nucleic acid binding;GO:0003723,molecular_function RNA binding;GO:0003729,molecular_function mRNA binding;GO:0003824,molecular_function catalytic activity;GO:00038…	pfkA, PFK; 6-phosphofructokinase 1 [EC:2.7.1.11]; K00850	1.00003e+26	phosphofructokinase, putative [Aspergillus flavus NRRL3357]	NA
NW_002477239.1	1856053	1858437	2385	WT_vs_KOset2KOash1_peak_310	9.32	10.32	-0.09	10.4	6.11e-22	1.1e-20	AFLA_019650:exon	AFLA_019650:NW_002477239.1:1856035-1858468:-:1223	AFLA_019650(gene-AFLA_019650)	NA	xfp, xpk; xylulose-5-phosphate/fructose-6-phosphate phosphoketolase [EC:4.1.2.9 4.1.2.22]; K01621	30	phosphoketolase, putative [Aspergillus flavus NRRL3357]	NA
NW_002477238.1	88535	90679	2145	WT_vs_KOset2KOash1_peak_315	9.31	10.31	-0.09	10.39	9.55e-22	1.69e-20	AFLA_023260:exon	AFLA_023260:NW_002477238.1:88439-90522:+:1168	AFLA_023260(gene-AFLA_023260)	NA	NA	NA	pathway-specific regulatory protein [Aspergillus flavus NRRL3357]	NA
NW_002477238.1	1423685	1426957	3273	WT_vs_KOset2KOash1_peak_321	9.28	10.28	-0.09	10.36	1.8e-21	3.14e-20	intergenic	AFLA_028100:NW_002477238.1:1425755-1426970:-:1649	AFLA_028100(gene-AFLA_028100)	51;GO:0003674,molecular_function molecular_function;GO:0003824,molecular_function catalytic activity;GO:0004457,molecular_function lactate dehydrogenase activity;GO:0004460,molecular_function L-lactate dehydrogenase (cytochrome) activity;GO:0005575,cellular_component cellular_component;GO:0005622,cellular_component intracellular;GO:0005623,cellular_component cell;GO:0005737,cellular_component cyt…	E1.13.12.4; lactate 2-monooxygenase [EC:1.13.12.4]; K00467	620	FMN dependent dehydrogenase, putative [Aspergillus flavus NRRL3357]	NA
NW_002477250.1	1009392	1011111	1720	WT_vs_KOset2KOash1_peak_327	9.26	10.25	-0.09	10.34	1.99e-21	3.41e-20	AFLA_119540:exon	AFLA_119540:NW_002477250.1:1009504-1011005:-:753	AFLA_119540(gene-AFLA_119540)	96;GO:0003674,molecular_function molecular_function;GO:0003824,molecular_function catalytic activity;GO:0004631,molecular_function phosphomevalonate kinase activity;GO:0005575,cellular_component cellular_component;GO:0005622,cellular_component intracellular;GO:0005623,cellular_component cell;GO:0005634,cellular_component nucleus;GO:0005737,cellular_component cytoplasm;GO:0006066,biological_proces…	E2.7.4.2, mvaK2; phosphomevalonate kinase [EC:2.7.4.2]; K00938	900	phosphomevalonate kinase [Aspergillus flavus NRRL3357]	NA
NW_002477246.1	1718994	1721813	2820	WT_vs_KOset2KOash1_peak_319	9.25	10.25	-0.09	10.34	1.51e-21	2.65e-20	AFLA_129540:exon	AFLA_129540:NW_002477246.1:1720210-1721257:+:193	AFLA_129540(gene-AFLA_129540)	NA	NA	NA	conserved hypothetical protein [Aspergillus flavus NRRL3357]	NA
NW_002477250.1	951921	956029	4109	WT_vs_KOset2KOash1_peak_475	9.23	10.23	-0.09	10.31	1.49e-18	1.75e-17	AFLA_119360:Promoter;AFLA_119350:exon	AFLA_119350:NW_002477250.1:953345-954758:+:630	AFLA_119350(gene-AFLA_119350)	NA	NA	NA	monooxygenase, putative [Aspergillus flavus NRRL3357]	NA
NW_002477246.1	1227268	1229465	2198	WT_vs_KOset2KOash1_peak_339	9.22	10.22	-0.09	10.31	4.8e-21	7.92e-20	AFLA_127770:exon	AFLA_127770:NW_002477246.1:1226975-1228770:+:1391	AFLA_127770(gene-AFLA_127770)	NA	NA	NA	lanthionine synthetase C family protein, putative [Aspergillus flavus NRRL3357]	NA
NW_002477247.1	324707	327433	2727	WT_vs_KOset2KOash1_peak_333	9.23	10.23	-0.09	10.31	3.75e-21	6.29e-20	intergenic	AFLA_001750:NW_002477247.1:326492-327638:-:1568	AFLA_001750(gene-AFLA_001750)	NA	NA	NA	cell surface protein Mas1, putative [Aspergillus flavus NRRL3357]	NA
NW_002477237.1	4158028	4159646	1619	WT_vs_KOset2KOash1_peak_331	9.23	10.22	-0.09	10.31	3.58e-21	6.05e-20	AFLA_087710:exon	AFLA_087710:NW_002477237.1:4158142-4159116:+:695	AFLA_087710(gene-AFLA_087710)	89;GO:0000322,cellular_component storage vacuole;GO:0000323,cellular_component lytic vacuole;GO:0000324,cellular_component fungal-type vacuole;GO:0003674,molecular_function molecular_function;GO:0005215,molecular_function transporter activity;GO:0005342,molecular_function organic acid transmembrane transporter activity;GO:0005575,cellular_component cellular_component;GO:0005622,cellular_component…	NA	NA	GPR/FUN34 family protein [Aspergillus flavus NRRL3357]	NA
NW_002477252.1	310581	312838	2258	WT_vs_KOset2KOash1_peak_373	9.19	10.19	-0.09	10.28	2.43e-20	3.64e-19	AFLA_115380:exon	AFLA_115380:NW_002477252.1:310406-312650:-:940	AFLA_115380(gene-AFLA_115380)	182;GO:0000003,biological_process reproduction;GO:0000173,biological_process inactivation of MAPK activity involved in osmosensory signaling pathway;GO:0000188,biological_process inactivation of MAPK activity;GO:0000746,biological_process conjugation;GO:0000747,biological_process conjugation with cellular fusion;GO:0001932,biological_process regulation of protein phosphorylation;GO:0001933,biolog…	PTP2_3; tyrosine-protein phosphatase 2/3 [EC:3.1.3.48]; K19806	4011	protein tyrosine phosphatase (Pyp1), putative [Aspergillus flavus NRRL3357]	NA
NW_002477248.1	1758555	1760952	2398	WT_vs_KOset2KOash1_peak_353	9.19	10.19	-0.09	10.28	9.31e-21	1.48e-19	intergenic	AFLA_054110:NW_002477248.1:1756509-1757445:-:-2308	AFLA_054110(gene-AFLA_054110)	NA	NA	NA	hypothetical protein AFLA_054110 [Aspergillus flavus NRRL3357]	NA
NW_002477243.1	2261925	2264604	2680	WT_vs_KOset2KOash1_peak_330	9.19	10.19	-0.09	10.28	3.44e-21	5.83e-20	intergenic	AFLA_139470:NW_002477243.1:2261742-2263110:+:1522	AFLA_139470(gene-AFLA_139470)	NA	NA	NA	FAD dependent oxidoreductase, putative [Aspergillus flavus NRRL3357]	NA
NW_002477238.1	4044253	4046224	1972	WT_vs_KOset2KOash1_peak_345	9.18	10.18	-0.09	10.27	5.48e-21	8.89e-20	intergenic	AFLA_037620:NW_002477238.1:4045277-4046960:-:1721	AFLA_037620(gene-AFLA_037620)	42;GO:0000323,cellular_component lytic vacuole;GO:0005575,cellular_component cellular_component;GO:0005622,cellular_component intracellular;GO:0005623,cellular_component cell;GO:0005737,cellular_component cytoplasm;GO:0005764,cellular_component lysosome;GO:0005773,cellular_component vacuole;GO:0005886,cellular_component plasma membrane;GO:0005887,cellular_component integral component of plasma me…	NA	NA	FK506 suppressor Sfk1, putative [Aspergillus flavus NRRL3357]	NA
NW_002477243.1	810221	812741	2521	WT_vs_KOset2KOash1_peak_335	9.19	10.18	-0.09	10.27	4.03e-21	6.73e-20	AFLA_134050:exon	AFLA_134050:NW_002477243.1:803983-811485:-:4	AFLA_134050(gene-AFLA_134050)	NA	NA	NA	PHD finger and SET domain protein, putative [Aspergillus flavus NRRL3357]	NA
NW_002477237.1	3087816	3090014	2199	WT_vs_KOset2KOash1_peak_334	9.18	10.18	-0.09	10.27	3.82e-21	6.39e-20	AFLA_083760:exon	AFLA_083760:NW_002477237.1:3087703-3090564:-:1649	AFLA_083760(gene-AFLA_083760)	97;GO:0000151,cellular_component ubiquitin ligase complex;GO:0000152,cellular_component nuclear ubiquitin ligase complex;GO:0005575,cellular_component cellular_component;GO:0005622,cellular_component intracellular;GO:0005623,cellular_component cell;GO:0005634,cellular_component nucleus;GO:0005680,cellular_component anaphase-promoting complex;GO:0006508,biological_process proteolysis;GO:0006511,bi…	APC4; anaphase-promoting complex subunit 4; K03351	41110411304120	anaphase-promoting complex component Cut20/Apc4, putative [Aspergillus flavus NRRL3357]	NA
NW_002477247.1	1773068	1776386	3319	WT_vs_KOset2KOash1_peak_357	9.17	10.17	-0.09	10.26	1.08e-20	1.7e-19	AFLA_006610:Promoter	AFLA_006610:NW_002477247.1:1773046-1774130:-:-597	AFLA_006610(gene-AFLA_006610)	NA	NA	NA	lipase, putative [Aspergillus flavus NRRL3357]	NA
NW_002477238.1	3491655	3494573	2919	WT_vs_KOset2KOash1_peak_355	9.17	10.17	-0.09	10.26	9.91e-21	1.56e-19	AFLA_035700:Promoter	AFLA_035700:NW_002477238.1:3493257-3494223:+:-143	AFLA_035700(gene-AFLA_035700)	NA	NA	NA	conserved hypothetical protein [Aspergillus flavus NRRL3357]	NA
NW_002477238.1	694469	696830	2362	WT_vs_KOset2KOash1_peak_390	9.17	10.17	-0.09	10.25	4.83e-20	6.93e-19	AFLA_025570:exon;AFLA_025580:Promoter	AFLA_025570:NW_002477238.1:694864-696666:+:785	AFLA_025570(gene-AFLA_025570)	NA	NA	NA	hexose transporter protein [Aspergillus flavus NRRL3357]	NA
NW_002477237.1	2543495	2546990	3496	WT_vs_KOset2KOash1_peak_380	9.17	10.17	-0.09	10.25	2.89e-20	4.25e-19	intergenic	AFLA_081780:NW_002477237.1:2547267-2547525:+:-2024	AFLA_081780(gene-AFLA_081780)	NA	NA	NA	hypothetical protein AFLA_081780 [Aspergillus flavus NRRL3357]	NA
NW_002477239.1	1892010	1894065	2056	WT_vs_KOset2KOash1_peak_356	9.17	10.17	-0.09	10.25	1.08e-20	1.7e-19	AFLA_019800:exon	AFLA_019800:NW_002477239.1:1892168-1894272:+:869	AFLA_019800(gene-AFLA_019800)	NA	NA	NA	extracellular phytase, putative [Aspergillus flavus NRRL3357]	NA
NW_002477241.1	1992636	1994960	2325	WT_vs_KOset2KOash1_peak_340	9.17	10.17	-0.09	10.25	5.06e-21	8.32e-20	AFLA_045680:Promoter;AFLA_045690:exon	AFLA_045690:NW_002477241.1:1992671-1993908:-:110	AFLA_045690(gene-AFLA_045690)	33;GO:0000272,biological_process polysaccharide catabolic process;GO:0003674,molecular_function molecular_function;GO:0003824,molecular_function catalytic activity;GO:0004553,molecular_function hydrolase activity, hydrolyzing O-glycosyl compounds;GO:0005575,cellular_component cellular_component;GO:0005576,cellular_component extracellular region;GO:0005623,cellular_component cell;GO:0005975,biolog…	NA	NA	endo-beta-1,6-glucanase, putative [Aspergillus flavus NRRL3357]	NA
NW_002477242.1	1158568	1163256	4689	WT_vs_KOset2KOash1_peak_558	9.16	10.16	-0.09	10.24	7.88e-17	7.9e-16	AFLA_058960:Promoter;AFLA_058950:exon	AFLA_058950:NW_002477242.1:1160149-1161828:-:916	AFLA_058950(gene-AFLA_058950)	NA	NA	NA	spore wall maturation protein DIT1, putative [Aspergillus flavus NRRL3357]	NA
NW_002477244.1	760676	762642	1967	WT_vs_KOset2KOash1_peak_370	9.15	10.15	-0.09	10.23	1.82e-20	2.75e-19	AFLA_067010:exon	AFLA_067010:NW_002477244.1:760439-763107:+:1220	AFLA_067010(gene-AFLA_067010)	37;GO:0003674,molecular_function molecular_function;GO:0003824,molecular_function catalytic activity;GO:0004092,molecular_function carnitine O-acetyltransferase activity;GO:0005575,cellular_component cellular_component;GO:0005622,cellular_component intracellular;GO:0005623,cellular_component cell;GO:0005737,cellular_component cytoplasm;GO:0005739,cellular_component mitochondrion;GO:0006066,biolog…	E2.3.1.7; carnitine O-acetyltransferase [EC:2.3.1.7]; K00624	4146	carnitine acetyl transferase [Aspergillus flavus NRRL3357]	NA
NW_002477249.1	783499	785224	1726	WT_vs_KOset2KOash1_peak_358	9.15	10.15	-0.09	10.23	1.11e-20	1.74e-19	AFLA_100030:exon;AFLA_100040:Promoter	AFLA_100030:NW_002477249.1:783475-785154:-:792	AFLA_100030(gene-AFLA_100030)	81;GO:0000028,biological_process ribosomal small subunit assembly;GO:0003674,molecular_function molecular_function;GO:0003676,molecular_function nucleic acid binding;GO:0003677,molecular_function DNA binding;GO:0003697,molecular_function single-stranded DNA binding;GO:0003723,molecular_function RNA binding;GO:0003729,molecular_function mRNA binding;GO:0005048,molecular_function signal sequence bi…	NA	NA	nucleolin protein Nsr1, putative [Aspergillus flavus NRRL3357]	NA
NW_002477239.1	2410303	2412016	1714	WT_vs_KOset2KOash1_peak_371	9.11	10.11	-0.09	10.2	2.06e-20	3.11e-19	AFLA_021600:exon	AFLA_021600:NW_002477239.1:2410337-2411516:-:356	AFLA_021600(gene-AFLA_021600)	NA	NA	NA	glucan 1,3-beta-glucosidase precursor, putative [Aspergillus flavus NRRL3357]	NA
NW_002477240.1	1091651	1094341	2691	WT_vs_KOset2KOash1_peak_359	9.11	10.11	-0.09	10.19	1.14e-20	1.78e-19	AFLA_108350:exon;AFLA_108360:exon;AFLA_108360:three_prime_UTR	AFLA_108350:NW_002477240.1:1091511-1093146:+:1485	AFLA_108350(gene-AFLA_108350)	NA	E2.3.1.9, atoB; acetyl-CoA C-acetyltransferase [EC:2.3.1.9]; K00626	7.10007e+46	alpha/beta hydrolase, putative [Aspergillus flavus NRRL3357]	NA
NW_002477237.1	3849380	3851176	1797	WT_vs_KOset2KOash1_peak_375	9.07	10.07	-0.09	10.16	2.48e-20	3.7e-19	AFLA_086640:exon	AFLA_086640:NW_002477237.1:3849709-3851157:+:569	AFLA_086640(gene-AFLA_086640)	12;GO:0005575,cellular_component cellular_component;GO:0005623,cellular_component cell;GO:0005933,cellular_component cellular bud;GO:0005937,cellular_component mating projection;GO:0030427,cellular_component site of polarized growth;GO:0042995,cellular_component cell projection;GO:0043332,cellular_component mating projection tip;GO:0044463,cellular_component cell projection part;GO:0044464,cellul…	NA	NA	conserved hypothetical protein [Aspergillus flavus NRRL3357]	NA
NW_002477238.1	966806	969352	2547	WT_vs_KOset2KOash1_peak_372	9.08	10.07	-0.09	10.16	2.42e-20	3.64e-19	AFLA_026450:exon	AFLA_026450:NW_002477238.1:966558-968202:+:1521	AFLA_026450(gene-AFLA_026450)	NA	NA	NA	aspartic-type endopeptidase, putative [Aspergillus flavus NRRL3357]	NA
NW_002477246.1	1208287	1210583	2297	WT_vs_KOset2KOash1_peak_386	9.05	10.05	-0.09	10.14	4.6e-20	6.65e-19	AFLA_127710:Promoter	AFLA_127710:NW_002477246.1:1209861-1210482:+:-426	AFLA_127710(gene-AFLA_127710)	NA	NA	NA	conserved hypothetical protein [Aspergillus flavus NRRL3357]	NA
NW_002477237.1	4082069	4083934	1866	WT_vs_KOset2KOash1_peak_378	9.04	10.04	-0.09	10.13	2.75e-20	4.06e-19	AFLA_087500:exon	AFLA_087500:NW_002477237.1:4081816-4084401:+:1185	AFLA_087500(gene-AFLA_087500)	139;GO:0000018,biological_process regulation of DNA recombination;GO:0000725,biological_process recombinational repair;GO:0000726,biological_process non-recombinational repair;GO:0003674,molecular_function molecular_function;GO:0003678,molecular_function DNA helicase activity;GO:0003824,molecular_function catalytic activity;GO:0004003,molecular_function ATP-dependent DNA helicase activity;GO:0004…	uvrD, pcrA; DNA helicase II / ATP-dependent DNA helicase PcrA [EC:3.6.4.12]; K03657	342003430	ATP-dependent DNA helicase, putative [Aspergillus flavus NRRL3357]	NA
NW_002477246.1	1956892	1958860	1969	WT_vs_KOset2KOash1_peak_391	9.04	10.04	-0.09	10.12	4.99e-20	7.14e-19	AFLA_130290:Promoter	AFLA_130290:NW_002477246.1:1955603-1956255:-:-1621	AFLA_130290(gene-AFLA_130290)	NA	NA	NA	hypothetical protein AFLA_130290 [Aspergillus flavus NRRL3357]	NA
NW_002477247.1	1161972	1165007	3036	WT_vs_KOset2KOash1_peak_382	9.04	10.04	-0.09	10.12	3.42e-20	5e-19	AFLA_004570:exon;AFLA_004580:Promoter	AFLA_004580:NW_002477247.1:1164088-1165557:+:-598	AFLA_004580(gene-AFLA_004580)	NA	NA	NA	Auxin Efflux Carrier superfamily [Aspergillus flavus NRRL3357]	NA
NW_002477244.1	906943	909793	2851	WT_vs_KOset2KOash1_peak_446	9.03	10.03	-0.09	10.11	5.33e-19	6.69e-18	AFLA_067670:Promoter	AFLA_067670:NW_002477244.1:909517-910051:+:-1149	AFLA_067670(gene-AFLA_067670)	NA	NA	NA	hypothetical protein AFLA_067670 [Aspergillus flavus NRRL3357]	NA
NW_002477241.1	1997167	1999521	2355	WT_vs_KOset2KOash1_peak_410	9.01	10.01	-0.09	10.1	1.01e-19	1.38e-18	AFLA_045700:exon;AFLA_045700:five_prime_UTR	AFLA_045700:NW_002477241.1:1997063-1998352:-:8	AFLA_045700(gene-AFLA_045700)	NA	NA	NA	fungal specific transcription factor, putative [Aspergillus flavus NRRL3357]	NA
NW_002477241.1	551117	555343	4227	WT_vs_KOset2KOash1_peak_443	9.01	10.01	-0.09	10.09	5.01e-19	6.33e-18	AFLA_040230:Promoter	AFLA_040230:NW_002477241.1:554271-555738:+:-1041	AFLA_040230(gene-AFLA_040230)	NA	NA	NA	low affinity iron transporter, putative [Aspergillus flavus NRRL3357]	NA
NW_002477237.1	4447274	4448923	1650	WT_vs_KOset2KOash1_peak_387	9.01	10.01	-0.09	10.09	4.6e-20	6.65e-19	AFLA_088820:exon	AFLA_088820:NW_002477237.1:4446995-4448207:+:1103	AFLA_088820(gene-AFLA_088820)	NA	NA	NA	cytochrome P450 phenylacetate hydroxylase, putative [Aspergillus flavus NRRL3357]	NA
NW_002477251.1	1197881	1200517	2637	WT_vs_KOset2KOash1_peak_462	9	10	-0.09	10.08	9.87e-19	1.19e-17	AFLA_011960:Promoter;AFLA_011950:exon	AFLA_011960:NW_002477251.1:1199804-1200386:+:-605	AFLA_011960(gene-AFLA_011960)	NA	NA	NA	hypothetical protein AFLA_011960 [Aspergillus flavus NRRL3357]	NA
NW_002477249.1	612401	614001	1601	WT_vs_KOset2KOash1_peak_392	9	10	-0.09	10.08	5.05e-20	7.2e-19	AFLA_099460:exon	AFLA_099460:NW_002477249.1:612602-614300:+:599	AFLA_099460(gene-AFLA_099460)	NA	NA	NA	transcription factor RfeG, putative [Aspergillus flavus NRRL3357]	NA
NW_002477247.1	1871821	1873467	1647	WT_vs_KOset2KOash1_peak_408	8.99	9.99	-0.09	10.07	9.68e-20	1.33e-18	AFLA_007020:exon;AFLA_007010:Promoter	AFLA_007020:NW_002477247.1:1871852-1873744:-:1100	AFLA_007020(gene-AFLA_007020)	130;GO:0003674,molecular_function molecular_function;GO:0003824,molecular_function catalytic activity;GO:0004108,molecular_function citrate (Si)-synthase activity;GO:0005575,cellular_component cellular_component;GO:0005622,cellular_component intracellular;GO:0005623,cellular_component cell;GO:0005737,cellular_component cytoplasm;GO:0005739,cellular_component mitochondrion;GO:0005759,cellular_comp…	CS, gltA; citrate synthase [EC:2.3.3.1]; K01647	2000630	citrate synthase (Cit1), putative [Aspergillus flavus NRRL3357]	NA
NW_002477248.1	1186046	1187590	1545	WT_vs_KOset2KOash1_peak_396	8.98	9.98	-0.09	10.07	5.84e-20	8.25e-19	AFLA_052020:exon	AFLA_052020:NW_002477248.1:1186120-1187257:-:439	AFLA_052020(gene-AFLA_052020)	NA	NA	NA	conserved hypothetical protein [Aspergillus flavus NRRL3357]	NA
NW_002477244.1	408781	412037	3257	WT_vs_KOset2KOash1_peak_489	8.97	9.97	-0.09	10.06	2.67e-18	3.05e-17	AFLA_065820:exon	AFLA_065820:NW_002477244.1:409881-410688:-:279	AFLA_065820(gene-AFLA_065820)	NA	NA	NA	conserved hypothetical protein [Aspergillus flavus NRRL3357]	NA
NW_002477251.1	1202285	1204149	1865	WT_vs_KOset2KOash1_peak_404	8.97	9.97	-0.09	10.05	8.53e-20	1.18e-18	AFLA_011970:exon	AFLA_011970:NW_002477251.1:1202121-1203981:+:1096	AFLA_011970(gene-AFLA_011970)	NA	NA	NA	MFS transporter, putative [Aspergillus flavus NRRL3357]	NA
NW_002477245.1	637289	638816	1528	WT_vs_KOset2KOash1_peak_403	8.96	9.96	-0.09	10.05	7.71e-20	1.07e-18	intergenic	AFLA_091490:NW_002477245.1:636803-637841:+:1249	AFLA_091490(gene-AFLA_091490)	NA	NA	NA	C2H2 finger domain protein, putative [Aspergillus flavus NRRL3357]	NA
NW_002477247.1	881105	883030	1926	WT_vs_KOset2KOash1_peak_402	8.97	9.97	-0.09	10.05	7.27e-20	1.01e-18	AFLA_003720:exon	AFLA_003720:NW_002477247.1:881049-882711:+:1018	AFLA_003720(gene-AFLA_003720)	NA	NA	NA	sugar transporter, putative [Aspergillus flavus NRRL3357]	NA
NW_002477237.1	1602319	1604210	1892	WT_vs_KOset2KOash1_peak_454	8.95	9.95	-0.09	10.04	7.05e-19	8.68e-18	AFLA_078320:exon	AFLA_078320:NW_002477237.1:1603160-1605021:-:1756	AFLA_078320(gene-AFLA_078320)	7;GO:0005575,cellular_component cellular_component;GO:0005618,cellular_component cell wall;GO:0005623,cellular_component cell;GO:0009277,cellular_component fungal-type cell wall;GO:0030312,cellular_component external encapsulating structure;GO:0044464,cellular_component cell part;GO:0071944,cellular_component cell periphery	NA	NA	cell wall glucanase (Scw11), putative [Aspergillus flavus NRRL3357]	NA
NW_002477238.1	2545217	2548204	2988	WT_vs_KOset2KOash1_peak_729	8.95	9.95	-0.09	10.03	1.34e-13	1.03e-12	intergenic	AFLA_032170:NW_002477238.1:2547111-2548615:-:1904	AFLA_032170(gene-AFLA_032170)	189;GO:0000082,biological_process G1/S transition of mitotic cell cycle;GO:0000122,biological_process negative regulation of transcription by RNA polymerase II;GO:0000166,molecular_function nucleotide binding;GO:0000278,biological_process mitotic cell cycle;GO:0003674,molecular_function molecular_function;GO:0003824,molecular_function catalytic activity;GO:0004672,molecular_function protein kinas…	NA	NA	protein serine/threonine kinase (Ran1), putative [Aspergillus flavus NRRL3357]	NA
NW_002477247.1	1185405	1188691	3287	WT_vs_KOset2KOash1_peak_472	8.95	9.95	-0.09	10.03	1.26e-18	1.49e-17	intergenic	AFLA_004650:NW_002477247.1:1187286-1188517:-:1469	AFLA_004650(gene-AFLA_004650)	39;GO:0003674,molecular_function molecular_function;GO:0003824,molecular_function catalytic activity;GO:0006725,biological_process cellular aromatic compound metabolic process;GO:0006766,biological_process vitamin metabolic process;GO:0006767,biological_process water-soluble vitamin metabolic process;GO:0006772,biological_process thiamine metabolic process;GO:0006790,biological_process sulfur com…	THI5; pyrimidine precursor biosynthesis enzyme; K18278	730	thiamine biosynthesis protein (Nmt1), putative [Aspergillus flavus NRRL3357]	NA
NW_002477240.1	1913182	1915871	2690	WT_vs_KOset2KOash1_peak_418	8.95	9.94	-0.09	10.03	1.64e-19	2.19e-18	AFLA_111270:Promoter	AFLA_111270:NW_002477240.1:1914987-1915781:+:-460	AFLA_111270(gene-AFLA_111270)	NA	NA	NA	conserved hypothetical protein [Aspergillus flavus NRRL3357]	NA
NW_002477248.1	1290036	1292019	1984	WT_vs_KOset2KOash1_peak_411	8.93	9.93	-0.09	10.02	1.11e-19	1.52e-18	AFLA_052420:exon	AFLA_052420:NW_002477248.1:1289888-1292422:+:1139	AFLA_052420(gene-AFLA_052420)	NA	NA	NA	potassium uptake transporter, putative [Aspergillus flavus NRRL3357]	NA
NW_002477243.1	549931	551371	1441	WT_vs_KOset2KOash1_peak_425	8.92	9.92	-0.09	10.01	2.22e-19	2.92e-18	AFLA_133080:exon	AFLA_133080:NW_002477243.1:550454-551209:+:197	AFLA_133080(gene-AFLA_133080)	NA	NA	NA	conserved hypothetical protein [Aspergillus flavus NRRL3357]	NA
NW_002477248.1	1228825	1230752	1928	WT_vs_KOset2KOash1_peak_447	8.9	9.9	-0.09	9.99	5.46e-19	6.84e-18	AFLA_052220:Promoter;AFLA_052210:exon	AFLA_052210:NW_002477248.1:1228739-1231102:-:1313	AFLA_052210(gene-AFLA_052210)	85;GO:0000462,biological_process maturation of SSU-rRNA from tricistronic rRNA transcript (SSU-rRNA, 5.8S rRNA, LSU-rRNA);GO:0000463,biological_process maturation of LSU-rRNA from tricistronic rRNA transcript (SSU-rRNA, 5.8S rRNA, LSU-rRNA);GO:0000470,biological_process maturation of LSU-rRNA;GO:0003674,molecular_function molecular_function;GO:0003676,molecular_function nucleic acid binding;GO:00…	NA	NA	ATP-dependent RNA helicase, putative [Aspergillus flavus NRRL3357]	NA
NW_002477241.1	2453918	2456639	2722	WT_vs_KOset2KOash1_peak_449	8.9	9.9	-0.09	9.98	5.78e-19	7.2e-18	AFLA_047130:exon	AFLA_047130:NW_002477241.1:2454517-2455637:-:358	AFLA_047130(gene-AFLA_047130)	NA	NA	NA	conserved hypothetical protein [Aspergillus flavus NRRL3357]	NA
NW_002477246.1	1793776	1795296	1521	WT_vs_KOset2KOash1_peak_437	8.9	9.89	-0.09	9.98	3.75e-19	4.8e-18	AFLA_129790:intron	AFLA_129790:NW_002477246.1:1793997-1795246:+:539	AFLA_129790(gene-AFLA_129790)	NA	NA	NA	conserved hypothetical protein [Aspergillus flavus NRRL3357]	NA
NW_002477251.1	1026120	1027956	1837	WT_vs_KOset2KOash1_peak_483	8.87	9.87	-0.09	9.96	1.88e-18	2.17e-17	AFLA_011290:exon	AFLA_011290:NW_002477251.1:1020873-1028003:-:965	AFLA_011290(gene-AFLA_011290)	NA	NA	NA	efflux pump antibiotic resistance protein, putative [Aspergillus flavus NRRL3357]	NA
NW_002477250.1	684895	686930	2036	WT_vs_KOset2KOash1_peak_427	8.88	9.87	-0.09	9.96	2.35e-19	3.08e-18	AFLA_118310:Promoter;AFLA_118320:Promoter	AFLA_118320:NW_002477250.1:684578-685207:-:-705	AFLA_118320(gene-AFLA_118320)	NA	NA	NA	hypothetical protein AFLA_118320 [Aspergillus flavus NRRL3357]	NA
NW_002477248.1	1299300	1301091	1792	WT_vs_KOset2KOash1_peak_423	8.88	9.88	-0.09	9.96	2.14e-19	2.83e-18	AFLA_052450:exon	AFLA_052450:NW_002477248.1:1298994-1300812:+:1201	AFLA_052450(gene-AFLA_052450)	77;GO:0000003,biological_process reproduction;GO:0003006,biological_process developmental process involved in reproduction;GO:0003674,molecular_function molecular_function;GO:0005215,molecular_function transporter activity;GO:0005575,cellular_component cellular_component;GO:0005623,cellular_component cell;GO:0005886,cellular_component plasma membrane;GO:0006810,biological_process transport;GO:000…	NA	NA	MFS multidrug resistance transporter, putative [Aspergillus flavus NRRL3357]	NA
NW_002477251.1	382814	384233	1420	WT_vs_KOset2KOash1_peak_433	8.86	9.85	-0.09	9.94	2.92e-19	3.77e-18	AFLA_008890:exon	AFLA_008890:NW_002477251.1:382869-384581:-:1057	AFLA_008890(gene-AFLA_008890)	NA	E4.1.1.15, gadB, gadA, GAD; glutamate decarboxylase [EC:4.1.1.15]; K01580	2.50004e+17	glutamate decarboxylase [Aspergillus flavus NRRL3357]	NA
NW_002477243.1	112849	114533	1685	WT_vs_KOset2KOash1_peak_431	8.86	9.86	-0.09	9.94	2.81e-19	3.64e-18	AFLA_131450:exon	AFLA_131450:NW_002477243.1:112994-115023:-:1332	AFLA_131450(gene-AFLA_131450)	NA	NA	NA	conserved hypothetical protein [Aspergillus flavus NRRL3357]	NA
NW_002477251.1	188995	190569	1575	WT_vs_KOset2KOash1_peak_442	8.85	9.85	-0.09	9.93	4.85e-19	6.14e-18	AFLA_008120:Promoter;AFLA_008130:exon	AFLA_008130:NW_002477251.1:188792-190396:-:614	AFLA_008130(gene-AFLA_008130)	30;GO:0003674,molecular_function molecular_function;GO:0005215,molecular_function transporter activity;GO:0005342,molecular_function organic acid transmembrane transporter activity;GO:0005575,cellular_component cellular_component;GO:0005623,cellular_component cell;GO:0005886,cellular_component plasma membrane;GO:0006810,biological_process transport;GO:0006811,biological_process ion transport;GO:0…	NA	NA	MFS transporter, putative [Aspergillus flavus NRRL3357]	NA
NW_002477242.1	1937872	1940628	2757	WT_vs_KOset2KOash1_peak_444	8.84	9.84	-0.09	9.92	5.09e-19	6.41e-18	AFLA_061960:Promoter	AFLA_061960:NW_002477242.1:1937921-1938683:-:-567	AFLA_061960(gene-AFLA_061960)	NA	NA	NA	cell wall protein, putative [Aspergillus flavus NRRL3357]	NA
NW_002477246.1	1639026	1640662	1637	WT_vs_KOset2KOash1_peak_439	8.83	9.83	-0.09	9.92	3.9e-19	4.97e-18	AFLA_129250:exon;AFLA_129240:Promoter	AFLA_129250:NW_002477246.1:1638577-1640251:+:1267	AFLA_129250(gene-AFLA_129250)	NA	NA	NA	glucose dehydrogenase, putative [Aspergillus flavus NRRL3357]	NA
NW_002477241.1	2286848	2290705	3858	WT_vs_KOset2KOash1_peak_610	8.8	9.8	-0.09	9.89	6.33e-16	5.8e-15	AFLA_046700:exon	AFLA_046700:NW_002477241.1:2288107-2289055:-:278	AFLA_046700(gene-AFLA_046700)	63;GO:0003674,molecular_function molecular_function;GO:0003676,molecular_function nucleic acid binding;GO:0003723,molecular_function RNA binding;GO:0005488,molecular_function binding;GO:0005575,cellular_component cellular_component;GO:0005622,cellular_component intracellular;GO:0005623,cellular_component cell;GO:0005634,cellular_component nucleus;GO:0005730,cellular_component nucleolus;GO:0005732…	IMP3; U3 small nucleolar ribonucleoprotein protein IMP3; K14560	3008	U3 small nucleolar ribonucleoprotein subunit (Imp3), putative [Aspergillus flavus NRRL3357]	NA
NW_002477248.1	838059	839654	1596	WT_vs_KOset2KOash1_peak_486	8.81	9.81	-0.09	9.89	2.19e-18	2.52e-17	AFLA_050870:exon	AFLA_050870:NW_002477248.1:838185-839733:-:876	AFLA_050870(gene-AFLA_050870)	NA	NA	NA	conserved hypothetical protein [Aspergillus flavus NRRL3357]	NA
NW_002477250.1	913960	915948	1989	WT_vs_KOset2KOash1_peak_497	8.79	9.79	-0.09	9.88	5.43e-18	6.11e-17	AFLA_119190:Promoter;AFLA_119200:Promoter	AFLA_119200:NW_002477250.1:915136-915535:+:-182	AFLA_119200(gene-AFLA_119200)	NA	NA	NA	conserved hypothetical protein [Aspergillus flavus NRRL3357]	NA
NW_002477237.1	2046093	2047627	1535	WT_vs_KOset2KOash1_peak_460	8.79	9.78	-0.09	9.87	8.19e-19	9.96e-18	AFLA_079850:exon	AFLA_079850:NW_002477237.1:2046101-2047521:+:759	AFLA_079850(gene-AFLA_079850)	NA	NA	NA	phosphatidyl synthase [Aspergillus flavus NRRL3357]	NA
NW_002477241.1	1384184	1385731	1548	WT_vs_KOset2KOash1_peak_463	8.78	9.78	-0.09	9.86	1.01e-18	1.22e-17	AFLA_043480:exon	AFLA_043480:NW_002477241.1:1384180-1385743:+:777	AFLA_043480(gene-AFLA_043480)	NA	NA	NA	conserved hypothetical protein [Aspergillus flavus NRRL3357]	NA
NW_002477241.1	1754069	1755657	1589	WT_vs_KOset2KOash1_peak_466	8.77	9.77	-0.09	9.86	1.02e-18	1.22e-17	AFLA_044720:exon	AFLA_044720:NW_002477241.1:1754125-1755823:-:960	AFLA_044720(gene-AFLA_044720)	58;GO:0000322,cellular_component storage vacuole;GO:0000323,cellular_component lytic vacuole;GO:0000324,cellular_component fungal-type vacuole;GO:0000329,cellular_component fungal-type vacuole membrane;GO:0003674,molecular_function molecular_function;GO:0005215,molecular_function transporter activity;GO:0005337,molecular_function nucleoside transmembrane transporter activity;GO:0005575,cellular_c…	NA	NA	purine-cytosine permease [Aspergillus flavus NRRL3357]	NA
NW_002477238.1	3598721	3600349	1629	WT_vs_KOset2KOash1_peak_457	8.78	9.78	-0.09	9.86	7.54e-19	9.22e-18	AFLA_036120:exon	AFLA_036120:NW_002477238.1:3598643-3600780:-:1245	AFLA_036120(gene-AFLA_036120)	NA	NA	NA	conserved hypothetical protein [Aspergillus flavus NRRL3357]	NA
NW_002477244.1	1006146	1010015	3870	WT_vs_KOset2KOash1_peak_755	8.75	9.75	-0.09	9.84	3.21e-13	2.38e-12	AFLA_068030:intron	AFLA_068030:NW_002477244.1:1007938-1010058:+:142	AFLA_068030(gene-AFLA_068030)	NA	NA	NA	ankyrin repeat-containing protein, putative [Aspergillus flavus NRRL3357]	NA
NW_002477248.1	1476923	1478369	1447	WT_vs_KOset2KOash1_peak_488	8.76	9.75	-0.09	9.84	2.56e-18	2.93e-17	AFLA_053070:exon	AFLA_053070:NW_002477248.1:1476609-1478192:+:1037	AFLA_053070(gene-AFLA_053070)	69;GO:0003674,molecular_function molecular_function;GO:0003824,molecular_function catalytic activity;GO:0004175,molecular_function endopeptidase activity;GO:0004190,molecular_function aspartic-type endopeptidase activity;GO:0005575,cellular_component cellular_component;GO:0005576,cellular_component extracellular region;GO:0005618,cellular_component cell wall;GO:0005622,cellular_component intracel…	NA	NA	yapsin, putative [Aspergillus flavus NRRL3357]	NA
NW_002477238.1	3853309	3854856	1548	WT_vs_KOset2KOash1_peak_467	8.75	9.75	-0.09	9.83	1.12e-18	1.34e-17	AFLA_036950:intron;AFLA_036970:Promoter;AFLA_036960:Promoter	AFLA_036960:NW_002477238.1:3854272-3854890:+:-189	AFLA_036960(gene-AFLA_036960)	NA	NA	NA	O-methyltransferase, putative [Aspergillus flavus NRRL3357]	NA
NW_002477238.1	3181456	3182816	1361	WT_vs_KOset2KOash1_peak_484	8.74	9.73	-0.09	9.82	2.01e-18	2.33e-17	AFLA_034550:Promoter;AFLA_034570:Promoter;AFLA_034560:intron	AFLA_034550:NW_002477238.1:3181299-3181782:-:-354	AFLA_034550(gene-AFLA_034550)	NA	NA	NA	conserved hypothetical protein [Aspergillus flavus NRRL3357]	NA
NW_002477244.1	441019	442696	1678	WT_vs_KOset2KOash1_peak_473	8.73	9.73	-0.09	9.81	1.39e-18	1.65e-17	AFLA_065950:exon	AFLA_065950:NW_002477244.1:440939-442574:-:716	AFLA_065950(gene-AFLA_065950)	NA	NA	NA	conserved hypothetical protein [Aspergillus flavus NRRL3357]	NA
NW_002477238.1	1483631	1485085	1455	WT_vs_KOset2KOash1_peak_512	8.72	9.71	-0.09	9.8	1.05e-17	1.15e-16	AFLA_028330:Promoter;AFLA_028320:exon	AFLA_028320:NW_002477238.1:1483636-1485246:+:722	AFLA_028320(gene-AFLA_028320)	NA	NA	NA	vanillin dehydrogenase, putative [Aspergillus flavus NRRL3357]	NA
NW_002477238.1	3220235	3221860	1626	WT_vs_KOset2KOash1_peak_482	8.72	9.72	-0.09	9.8	1.86e-18	2.15e-17	AFLA_034740:exon;AFLA_034720:Promoter	AFLA_034750:NW_002477238.1:3221249-3221843:-:795	AFLA_034750(gene-AFLA_034750)	83;GO:0000166,molecular_function nucleotide binding;GO:0003674,molecular_function molecular_function;GO:0003824,molecular_function catalytic activity;GO:0003955,molecular_function NAD(P)H dehydrogenase (quinone) activity;GO:0005488,molecular_function binding;GO:0005515,molecular_function protein binding;GO:0005575,cellular_component cellular_component;GO:0005622,cellular_component intracellular;G…	NA	NA	NADPH-dependent FMN reductase Lot6, putative [Aspergillus flavus NRRL3357]	NA
NW_002477251.1	278711	280545	1835	WT_vs_KOset2KOash1_peak_480	8.71	9.71	-0.09	9.8	1.78e-18	2.08e-17	AFLA_008520:exon	AFLA_008520:NW_002477251.1:278708-280721:-:1093	AFLA_008520(gene-AFLA_008520)	35;GO:0000023,biological_process maltose metabolic process;GO:0000272,biological_process polysaccharide catabolic process;GO:0003674,molecular_function molecular_function;GO:0003824,molecular_function catalytic activity;GO:0004553,molecular_function hydrolase activity, hydrolyzing O-glycosyl compounds;GO:0004564,molecular_function beta-fructofuranosidase activity;GO:0004575,molecular_function suc…	IMA, malL; oligo-1,6-glucosidase [EC:3.2.1.10]; K01182; malZ; alpha-glucosidase [EC:3.2.1.20]; K01187	5200500	alpha-amylase, putative [Aspergillus flavus NRRL3357]	NA
NW_002477251.1	934490	935772	1283	WT_vs_KOset2KOash1_peak_481	8.71	9.71	-0.09	9.79	1.85e-18	2.15e-17	AFLA_010940:Promoter;AFLA_010950:exon	AFLA_010950:NW_002477251.1:934521-936089:-:958	AFLA_010950(gene-AFLA_010950)	NA	NA	NA	cytochrome P450 oxidoreductase, putative [Aspergillus flavus NRRL3357]	NA
NW_002477249.1	564577	567272	2696	WT_vs_KOset2KOash1_peak_555	8.7	9.7	-0.09	9.78	7.45e-17	7.51e-16	AFLA_099310:Promoter;AFLA_099300:exon	AFLA_099300:NW_002477249.1:564988-566458:-:533	AFLA_099300(gene-AFLA_099300)	40;GO:0003674,molecular_function molecular_function;GO:0003824,molecular_function catalytic activity;GO:0004771,molecular_function sterol esterase activity;GO:0006066,biological_process alcohol metabolic process;GO:0006629,biological_process lipid metabolic process;GO:0006694,biological_process steroid biosynthetic process;GO:0006696,biological_process ergosterol biosynthetic process;GO:0008150,b…	LIPA; lysosomal acid lipase/cholesteryl ester hydrolase [EC:3.1.1.13]; K01052	100	triglyceride lipase-cholesterol esterase, putative [Aspergillus flavus NRRL3357]	NA
NW_002477238.1	780738	782180	1443	WT_vs_KOset2KOash1_peak_485	8.7	9.7	-0.09	9.78	2.12e-18	2.44e-17	AFLA_025890:exon	AFLA_025890:NW_002477238.1:778076-781891:+:3383	AFLA_025890(gene-AFLA_025890)	45;GO:0003674,molecular_function molecular_function;GO:0003824,molecular_function catalytic activity;GO:0005575,cellular_component cellular_component;GO:0005622,cellular_component intracellular;GO:0005623,cellular_component cell;GO:0005634,cellular_component nucleus;GO:0005975,biological_process carbohydrate metabolic process;GO:0006020,biological_process inositol metabolic process;GO:0006066,bio…	IPK1; inositol-pentakisphosphate 2-kinase [EC:2.7.1.158]; K19786	56204070	inositol-pentakisphosphate 2-kinase, putative [Aspergillus flavus NRRL3357]	NA
NW_002477237.1	4003098	4004471	1374	WT_vs_KOset2KOash1_peak_494	8.67	9.67	-0.09	9.76	4.02e-18	4.55e-17	AFLA_087220:exon;AFLA_087210:Promoter	AFLA_087220:NW_002477237.1:4002961-4004247:+:823	AFLA_087220(gene-AFLA_087220)	NA	galE, GALE; UDP-glucose 4-epimerase [EC:5.1.3.2]; K01784	5200520	UDP-glucose 4-epimerase, putative [Aspergillus flavus NRRL3357]	NA
NW_002477240.1	1652566	1654149	1584	WT_vs_KOset2KOash1_peak_510	8.67	9.66	-0.09	9.75	1.02e-17	1.12e-16	AFLA_110370:exon	AFLA_110370:NW_002477240.1:1652530-1653700:+:827	AFLA_110370(gene-AFLA_110370)	NA	SMT1, ERG6; sterol 24-C-methyltransferase [EC:2.1.1.41]; K00559	100	S-adenosyl-methionine-sterol-C- methyltransferase putative [Aspergillus flavus NRRL3357]	NA
NW_002477240.1	1710875	1712458	1584	WT_vs_KOset2KOash1_peak_493	8.66	9.65	-0.09	9.74	3.72e-18	4.22e-17	AFLA_110610:exon;AFLA_110600:Promoter	AFLA_110610:NW_002477240.1:1710652-1712734:-:1067	AFLA_110610(gene-AFLA_110610)	80;GO:0000099,molecular_function sulfur amino acid transmembrane transporter activity;GO:0000101,biological_process sulfur amino acid transport;GO:0000102,molecular_function L-methionine secondary active transmembrane transporter activity;GO:0000322,cellular_component storage vacuole;GO:0000323,cellular_component lytic vacuole;GO:0000324,cellular_component fungal-type vacuole;GO:0003333,biologica…	NA	NA	high affinity methionine permease [Aspergillus flavus NRRL3357]	NA
NW_002477248.1	343657	345453	1797	WT_vs_KOset2KOash1_peak_579	8.63	9.63	-0.09	9.72	2.13e-16	2.06e-15	AFLA_049090:exon	AFLA_049090:NW_002477248.1:343338-345977:-:1422	AFLA_049090(gene-AFLA_049090)	53;GO:0003674,molecular_function molecular_function;GO:0003824,molecular_function catalytic activity;GO:0004015,molecular_function adenosylmethionine-8-amino-7-oxononanoate transaminase activity;GO:0005575,cellular_component cellular_component;GO:0005622,cellular_component intracellular;GO:0005623,cellular_component cell;GO:0005737,cellular_component cytoplasm;GO:0006082,biological_process organi…	BIO3-BIO1; bifunctional dethiobiotin synthetase / adenosylmethionine---8-amino-7-oxononanoate aminotransferase [EC:6.3.3.3 2.6.1.62]; K19562; bioA; adenosylmethionine---8-amino-7-oxononanoate aminotransferase [EC:2.6.1.62]; K00833	780	onanonoxo-7-onima-8-eninoihtemlysoneda [Aspergillus flavus NRRL3357]	NA
NW_002477251.1	182608	184370	1763	WT_vs_KOset2KOash1_peak_546	8.63	9.63	-0.09	9.71	4.76e-17	4.88e-16	AFLA_008080:Promoter	AFLA_008100:NW_002477251.1:182591-183485:+:898	AFLA_008100(gene-AFLA_008100)	NA	NA	NA	conserved hypothetical protein [Aspergillus flavus NRRL3357]	NA
NW_002477243.1	353457	355304	1848	WT_vs_KOset2KOash1_peak_525	8.62	9.62	-0.09	9.71	1.68e-17	1.79e-16	AFLA_132390:exon	AFLA_132390:NW_002477243.1:354278-355418:-:1037	AFLA_132390(gene-AFLA_132390)	28;GO:0003674,molecular_function molecular_function;GO:0003824,molecular_function catalytic activity;GO:0004090,molecular_function carbonyl reductase (NADPH) activity;GO:0005575,cellular_component cellular_component;GO:0005622,cellular_component intracellular;GO:0005623,cellular_component cell;GO:0005634,cellular_component nucleus;GO:0005737,cellular_component cytoplasm;GO:0008150,biological_proc…	ydfG; 3-hydroxy acid dehydrogenase / malonic semialdehyde reductase [EC:1.1.1.381 1.1.1.-]; K16066	24000260	oxidoreductase, short chain dehydrogenase/reductase family [Aspergillus flavus NRRL3357]	NA
NW_002477238.1	1060685	1062110	1426	WT_vs_KOset2KOash1_peak_495	8.62	9.62	-0.09	9.71	5.36e-18	6.06e-17	AFLA_026840:intron	AFLA_026840:NW_002477238.1:1060970-1063088:+:427	AFLA_026840(gene-AFLA_026840)	NA	NA	NA	hypothetical protein AFLA_026840 [Aspergillus flavus NRRL3357]	NA
NW_002477241.1	2163305	2164650	1346	WT_vs_KOset2KOash1_peak_535	8.62	9.62	-0.09	9.7	2.78e-17	2.9e-16	intergenic	AFLA_046280:NW_002477241.1:2158919-2159927:-:-4050	AFLA_046280(gene-AFLA_046280)	83;GO:0000014,molecular_function single-stranded DNA endodeoxyribonuclease activity;GO:0000737,biological_process DNA catabolic process, endonucleolytic;GO:0003674,molecular_function molecular_function;GO:0003824,molecular_function catalytic activity;GO:0004518,molecular_function nuclease activity;GO:0004519,molecular_function endonuclease activity;GO:0004520,molecular_function endodeoxyribonucle…	NA	NA	mitochondrial inner membrane nuclease Nuc1, putative [Aspergillus flavus NRRL3357]	NA
NW_002477250.1	660698	662162	1465	WT_vs_KOset2KOash1_peak_500	8.62	9.61	-0.09	9.7	6.36e-18	7.11e-17	AFLA_118230:intron	AFLA_118230:NW_002477250.1:657166-662809:-:1379	AFLA_118230(gene-AFLA_118230)	NA	NA	NA	conserved hypothetical protein [Aspergillus flavus NRRL3357]	NA
NW_002477240.1	1686580	1688310	1731	WT_vs_KOset2KOash1_peak_593	8.61	9.61	-0.09	9.69	3.68e-16	3.47e-15	AFLA_110510:exon	AFLA_110510:NW_002477240.1:1686542-1687969:-:524	AFLA_110510(gene-AFLA_110510)	NA	NA	NA	GPI anchored cell wall protein, putative [Aspergillus flavus NRRL3357]	NA
NW_002477241.1	529935	531257	1323	WT_vs_KOset2KOash1_peak_541	8.61	9.61	-0.09	9.69	3.67e-17	3.79e-16	AFLA_040140:exon;AFLA_040150:Promoter	AFLA_040140:NW_002477241.1:530048-531134:+:548	AFLA_040140(gene-AFLA_040140)	NA	NA	NA	aquaporin [Aspergillus flavus NRRL3357]	NA
NW_002477249.1	1366574	1367967	1394	WT_vs_KOset2KOash1_peak_557	8.58	9.58	-0.09	9.67	7.74e-17	7.77e-16	AFLA_102360:Promoter;AFLA_102350:Promoter;AFLA_102340:exon	AFLA_102340:NW_002477249.1:1366196-1368091:+:1074	AFLA_102340(gene-AFLA_102340)	35;GO:0000023,biological_process maltose metabolic process;GO:0000272,biological_process polysaccharide catabolic process;GO:0003674,molecular_function molecular_function;GO:0003824,molecular_function catalytic activity;GO:0004553,molecular_function hydrolase activity, hydrolyzing O-glycosyl compounds;GO:0004564,molecular_function beta-fructofuranosidase activity;GO:0004575,molecular_function suc…	IMA, malL; oligo-1,6-glucosidase [EC:3.2.1.10]; K01182; malZ; alpha-glucosidase [EC:3.2.1.20]; K01187; treC; trehalose-6-phosphate hydrolase [EC:3.2.1.93]; K01226	5200500	oligo-1,6-glucosidase [Aspergillus flavus NRRL3357]	NA
NW_002477240.1	2439025	2440254	1230	WT_vs_KOset2KOash1_peak_515	8.57	9.57	-0.09	9.66	1.16e-17	1.26e-16	AFLA_113320:exon	AFLA_113320:NW_002477240.1:2439066-2440512:-:872	AFLA_113320(gene-AFLA_113320)	82;GO:0001505,biological_process regulation of neurotransmitter levels;GO:0003674,molecular_function molecular_function;GO:0003824,molecular_function catalytic activity;GO:0004353,molecular_function glutamate dehydrogenase [NAD(P)+] activity;GO:0004354,molecular_function glutamate dehydrogenase (NADP+) activity;GO:0005575,cellular_component cellular_component;GO:0005576,cellular_component extrace…	E1.4.1.4, gdhA; glutamate dehydrogenase (NADP+) [EC:1.4.1.4]; K00262	2200025000910	Glutamate/Leucine/Phenylalanine/Valine dehydrogenase, putative [Aspergillus flavus NRRL3357]	NA
NW_002477242.1	39599	41906	2308	WT_vs_KOset2KOash1_peak_585	8.57	9.57	-0.09	9.65	2.78e-16	2.66e-15	AFLA_054800:intron	AFLA_054790:NW_002477242.1:39656-40007:+:1096	AFLA_054790(gene-AFLA_054790)	89;GO:0003674,molecular_function molecular_function;GO:0005215,molecular_function transporter activity;GO:0005310,molecular_function dicarboxylic acid transmembrane transporter activity;GO:0005342,molecular_function organic acid transmembrane transporter activity;GO:0005575,cellular_component cellular_component;GO:0005622,cellular_component intracellular;GO:0005623,cellular_component cell;GO:0005…	NA	NA	mitochondrial folate carrier protein Flx1, putative [Aspergillus flavus NRRL3357]	NA
NW_002477238.1	3767269	3768863	1595	WT_vs_KOset2KOash1_peak_623	8.55	9.54	-0.09	9.63	1.15e-15	1.03e-14	AFLA_036630:exon	AFLA_036630:NW_002477238.1:3767160-3769228:+:906	AFLA_036630(gene-AFLA_036630)	115;GO:0000749,biological_process response to pheromone triggering conjugation with cellular fusion;GO:0000754,biological_process adaptation of signaling pathway by response to pheromone involved in conjugation with cellular fusion;GO:0001678,biological_process cellular glucose homeostasis;GO:0002090,biological_process regulation of receptor internalization;GO:0002092,biological_process positive …	NA	NA	carbon catabolite repression protein CreD, putative [Aspergillus flavus NRRL3357]	NA
NW_002477248.1	920406	921875	1470	WT_vs_KOset2KOash1_peak_527	8.55	9.55	-0.09	9.63	1.92e-17	2.03e-16	AFLA_051130:exon	AFLA_051130:NW_002477248.1:920133-921218:+:1007	AFLA_051130(gene-AFLA_051130)	NA	NA	NA	15-hydroxyprostaglandin dehydrogenase (NAD(+)) [Aspergillus flavus NRRL3357]	NA
NW_002477248.1	1128425	1129899	1475	WT_vs_KOset2KOash1_peak_526	8.55	9.55	-0.09	9.63	1.73e-17	1.84e-16	AFLA_051830:exon	AFLA_051830:NW_002477248.1:1128111-1129960:+:1051	AFLA_051830(gene-AFLA_051830)	NA	NA	NA	conserved hypothetical protein [Aspergillus flavus NRRL3357]	NA
NW_002477238.1	309895	311011	1117	WT_vs_KOset2KOash1_peak_523	8.54	9.54	-0.09	9.62	1.61e-17	1.72e-16	AFLA_024080:exon;AFLA_024070:Promoter	AFLA_024080:NW_002477238.1:309640-311439:-:986	AFLA_024080(gene-AFLA_024080)	NA	NA	NA	cytochrome p450, putative [Aspergillus flavus NRRL3357]	NA
NW_002477246.1	228914	230815	1902	WT_vs_KOset2KOash1_peak_528	8.52	9.51	-0.09	9.6	1.92e-17	2.04e-16	AFLA_124070:Promoter	AFLA_124070:NW_002477246.1:230043-231335:+:-178	AFLA_124070(gene-AFLA_124070)	NA	NA	NA	conserved hypothetical protein [Aspergillus flavus NRRL3357]	NA
NW_002477252.1	277961	279205	1245	WT_vs_KOset2KOash1_peak_529	8.51	9.51	-0.09	9.59	2.12e-17	2.24e-16	AFLA_115270:Promoter;AFLA_115280:exon	AFLA_115280:NW_002477252.1:277908-278792:-:209	AFLA_115280(gene-AFLA_115280)	NA	NA	NA	serine/threonine protein kinase, putative [Aspergillus flavus NRRL3357]	NA
NW_002477237.1	4276538	4278570	2033	WT_vs_KOset2KOash1_peak_217	9.05	10.05	0.47	9.58	7.36e-25	1.9e-23	intergenic	AFLA_088120:NW_002477237.1:4278442-4278896:-:1342	AFLA_088120(gene-AFLA_088120)	NA	NA	NA	hypothetical protein AFLA_088120 [Aspergillus flavus NRRL3357]	NA
NW_002477238.1	1912879	1914215	1337	WT_vs_KOset2KOash1_peak_540	8.49	9.48	-0.09	9.57	3.53e-17	3.66e-16	AFLA_029880:exon;AFLA_029870:Promoter	AFLA_029880:NW_002477238.1:1912662-1914204:+:885	AFLA_029880(gene-AFLA_029880)	65;GO:0003674,molecular_function molecular_function;GO:0003824,molecular_function catalytic activity;GO:0005575,cellular_component cellular_component;GO:0005622,cellular_component intracellular;GO:0005623,cellular_component cell;GO:0005737,cellular_component cytoplasm;GO:0005739,cellular_component mitochondrion;GO:0005783,cellular_component endoplasmic reticulum;GO:0005829,cellular_component cyto…	NA	NA	FAD dependent oxidoreductase, putative [Aspergillus flavus NRRL3357]	NA
NW_002477246.1	1988257	1989563	1307	WT_vs_KOset2KOash1_peak_561	8.48	9.47	-0.09	9.56	9.11e-17	9.08e-16	AFLA_130400:intron	AFLA_130400:NW_002477246.1:1988401-1989878:-:968	AFLA_130400(gene-AFLA_130400)	71;GO:0003674,molecular_function molecular_function;GO:0003824,molecular_function catalytic activity;GO:0004132,molecular_function dCMP deaminase activity;GO:0005575,cellular_component cellular_component;GO:0005622,cellular_component intracellular;GO:0005623,cellular_component cell;GO:0005737,cellular_component cytoplasm;GO:0006139,biological_process nucleobase-containing compound metabolic proce…	comEB; dCMP deaminase [EC:3.5.4.12]; K01493	240	deoxycytidylate deaminase, putative [Aspergillus flavus NRRL3357]	NA
NW_002477247.1	1509853	1511280	1428	WT_vs_KOset2KOash1_peak_539	8.47	9.47	-0.09	9.56	3.48e-17	3.61e-16	AFLA_005630:Promoter;AFLA_005640:intron	AFLA_005640:NW_002477247.1:1509779-1511576:-:1009	AFLA_005640(gene-AFLA_005640)	NA	NA	NA	lysophospholipase, putative [Aspergillus flavus NRRL3357]	NA
NW_002477238.1	921160	922490	1331	WT_vs_KOset2KOash1_peak_537	8.48	9.48	-0.09	9.56	2.98e-17	3.1e-16	AFLA_026330:intron	AFLA_026330:NW_002477238.1:920028-922936:-:1111	AFLA_026330(gene-AFLA_026330)	52;GO:0003674,molecular_function molecular_function;GO:0003824,molecular_function catalytic activity;GO:0004659,molecular_function prenyltransferase activity;GO:0004660,molecular_function protein farnesyltransferase activity;GO:0005488,molecular_function binding;GO:0005575,cellular_component cellular_component;GO:0005622,cellular_component intracellular;GO:0005623,cellular_component cell;GO:00057…	FNTB; protein farnesyltransferase subunit beta [EC:2.5.1.58]; K05954	900	CaaX farnesyltransferase beta subunit Ram1 [Aspergillus flavus NRRL3357]	NA
NW_002477237.1	4161721	4163049	1329	WT_vs_KOset2KOash1_peak_607	8.46	9.45	-0.09	9.54	5.44e-16	5.02e-15	AFLA_087730:intron;AFLA_087720:Promoter	AFLA_087720:NW_002477237.1:4161096-4161660:-:-725	AFLA_087720(gene-AFLA_087720)	NA	NA	NA	conserved hypothetical protein [Aspergillus flavus NRRL3357]	NA
NW_002477248.1	1145187	1146614	1428	WT_vs_KOset2KOash1_peak_556	8.46	9.46	-0.09	9.54	7.6e-17	7.64e-16	AFLA_051880:Promoter;AFLA_051890:exon	AFLA_051890:NW_002477248.1:1145186-1146983:-:1082	AFLA_051890(gene-AFLA_051890)	NA	NA	NA	MFS monosaccharide transporter, putative [Aspergillus flavus NRRL3357]	NA
NW_002477238.1	3133411	3134793	1383	WT_vs_KOset2KOash1_peak_600	8.41	9.41	-0.09	9.49	4.69e-16	4.37e-15	AFLA_034380:exon	AFLA_034380:NW_002477238.1:3132771-3134874:+:1331	AFLA_034380(gene-AFLA_034380)	109;GO:0000302,biological_process response to reactive oxygen species;GO:0001306,biological_process age-dependent response to oxidative stress;GO:0001315,biological_process age-dependent response to reactive oxygen species;GO:0003674,molecular_function molecular_function;GO:0003824,molecular_function catalytic activity;GO:0004096,molecular_function catalase activity;GO:0004601,molecular_function …	katE, CAT, catB, srpA; catalase [EC:1.11.1.6]; K03781	3.80006e+22	catalase, putative [Aspergillus flavus NRRL3357]	NA
NW_002477242.1	2132180	2133875	1696	WT_vs_KOset2KOash1_peak_571	8.4	9.4	-0.09	9.49	1.37e-16	1.34e-15	AFLA_062720:intron	AFLA_062720:NW_002477242.1:2132813-2134308:-:1280	AFLA_062720(gene-AFLA_062720)	NA	NA	NA	conserved hypothetical protein [Aspergillus flavus NRRL3357]	NA
NW_002477238.1	1143432	1144574	1143	WT_vs_KOset2KOash1_peak_586	8.4	9.4	-0.09	9.48	2.8e-16	2.67e-15	AFLA_027130:exon;AFLA_027140:Promoter	AFLA_027130:NW_002477238.1:1143266-1144766:+:737	AFLA_027130(gene-AFLA_027130)	NA	NA	NA	DNA polymerase iota, putative [Aspergillus flavus NRRL3357]	NA
NW_002477251.1	921033	922760	1728	WT_vs_KOset2KOash1_peak_563	8.4	9.4	-0.09	9.48	9.98e-17	9.91e-16	AFLA_010880:exon	AFLA_010890:NW_002477251.1:922177-923285:-:1388	AFLA_010890(gene-AFLA_010890)	NA	SC5DL, ERG3; Delta7-sterol 5-desaturase [EC:1.14.19.20]; K00227	100	sterol desaturase, putative [Aspergillus flavus NRRL3357]	NA
NW_002477241.1	1740122	1741858	1737	WT_vs_KOset2KOash1_peak_605	8.38	9.38	-0.09	9.47	5.29e-16	4.89e-15	AFLA_044680:exon	AFLA_044680:NW_002477241.1:1740237-1741341:-:351	AFLA_044680(gene-AFLA_044680)	NA	NDT80; meiosis-specific transcription factor NDT80; K12769	4113	conserved hypothetical protein [Aspergillus flavus NRRL3357]	NA
NW_002477247.1	1190456	1192033	1578	WT_vs_KOset2KOash1_peak_568	8.38	9.38	-0.09	9.47	1.18e-16	1.16e-15	AFLA_004660:exon	AFLA_004660:NW_002477247.1:1189908-1192253:-:1008	AFLA_004660(gene-AFLA_004660)	52;GO:0000271,biological_process polysaccharide biosynthetic process;GO:0003674,molecular_function molecular_function;GO:0003824,molecular_function catalytic activity;GO:0004373,molecular_function glycogen (starch) synthase activity;GO:0005575,cellular_component cellular_component;GO:0005622,cellular_component intracellular;GO:0005623,cellular_component cell;GO:0005634,cellular_component nucleus;…	GYS; glycogen synthase [EC:2.4.1.11]; K00693	500	glycogen synthase Gsy1, putative [Aspergillus flavus NRRL3357]	NA
NW_002477237.1	3246841	3247913	1073	WT_vs_KOset2KOash1_peak_562	8.39	9.39	-0.09	9.47	9.25e-17	9.2e-16	AFLA_084400:Promoter;AFLA_084390:exon	AFLA_084390:NW_002477237.1:3246743-3248211:-:834	AFLA_084390(gene-AFLA_084390)	25;GO:0003674,molecular_function molecular_function;GO:0003824,molecular_function catalytic activity;GO:0006464,biological_process cellular protein modification process;GO:0006479,biological_process protein methylation;GO:0006807,biological_process nitrogen compound metabolic process;GO:0008150,biological_process biological_process;GO:0008152,biological_process metabolic process;GO:0008168,molecu…	CARNMT1; carnosine N-methyltransferase [EC:2.1.1.22]; K19787	340	conserved hypothetical protein [Aspergillus flavus NRRL3357]	NA
NW_002477250.1	1573684	1574924	1241	WT_vs_KOset2KOash1_peak_574	8.36	9.36	-0.09	9.45	1.64e-16	1.6e-15	AFLA_121880:exon	AFLA_121880:NW_002477250.1:1573583-1575568:-:1264	AFLA_121880(gene-AFLA_121880)	NA	NA	NA	amino acid transporter, putative [Aspergillus flavus NRRL3357]	NA
NW_002477237.1	3384744	3385921	1178	WT_vs_KOset2KOash1_peak_573	8.37	9.37	-0.09	9.45	1.62e-16	1.59e-15	AFLA_084840:exon	AFLA_084840:NW_002477237.1:3384446-3386007:+:886	AFLA_084840(gene-AFLA_084840)	NA	SPG20; spartin; K19366	4144	conserved hypothetical protein [Aspergillus flavus NRRL3357]	NA
NW_002477240.1	697714	698918	1205	WT_vs_KOset2KOash1_peak_570	8.37	9.37	-0.09	9.45	1.28e-16	1.26e-15	AFLA_106810:Promoter;AFLA_106820:exon	AFLA_106820:NW_002477240.1:697707-698887:+:609	AFLA_106820(gene-AFLA_106820)	NA	DAO, aao; D-amino-acid oxidase [EC:1.4.3.3]; K00273	2.60003e+22	FAD dependent oxidoreductase superfamily [Aspergillus flavus NRRL3357]	NA
NW_002477241.1	2263313	2264529	1217	WT_vs_KOset2KOash1_peak_566	8.37	9.37	-0.09	9.45	1.16e-16	1.14e-15	AFLA_046620:Promoter;AFLA_046610:exon;AFLA_046600:Promoter	AFLA_046610:NW_002477241.1:2262943-2264648:+:978	AFLA_046610(gene-AFLA_046610)	NA	DGAT1; diacylglycerol O-acyltransferase 1 [EC:2.3.1.20 2.3.1.75 2.3.1.76]; K11155	561	diacylglycerol O-acyltransferase (DgaT), putative [Aspergillus flavus NRRL3357]	NA
NW_002477238.1	3015794	3018480	2687	WT_vs_KOset2KOash1_peak_70	9.64	10.64	1.18	9.45	2.75e-39	2.19e-37	AFLA_033900:exon	AFLA_033900:NW_002477238.1:3016064-3018870:-:1733	AFLA_033900(gene-AFLA_033900)	NA	NA	NA	conserved hypothetical protein [Aspergillus flavus NRRL3357]	NA
NW_002477239.1	1908993	1910271	1279	WT_vs_KOset2KOash1_peak_596	8.34	9.34	-0.09	9.43	4.19e-16	3.93e-15	AFLA_019860:exon	AFLA_019860:NW_002477239.1:1908720-1910252:+:912	AFLA_019860(gene-AFLA_019860)	33;GO:0000322,cellular_component storage vacuole;GO:0000323,cellular_component lytic vacuole;GO:0000324,cellular_component fungal-type vacuole;GO:0000329,cellular_component fungal-type vacuole membrane;GO:0005575,cellular_component cellular_component;GO:0005622,cellular_component intracellular;GO:0005623,cellular_component cell;GO:0005737,cellular_component cytoplasm;GO:0005773,cellular_component…	NA	NA	MFS glucose transporter, putative [Aspergillus flavus NRRL3357]	NA
NW_002477237.1	3989470	3990795	1326	WT_vs_KOset2KOash1_peak_606	8.34	9.34	-0.09	9.42	5.37e-16	4.96e-15	AFLA_087170:exon	AFLA_087170:NW_002477237.1:3988748-3991196:+:1384	AFLA_087170(gene-AFLA_087170)	NA	NA	NA	extracellular serine-rich protein, putative [Aspergillus flavus NRRL3357]	NA
NW_002477240.1	2442942	2446132	3191	WT_vs_KOset2KOash1_peak_903	8.3	9.29	-0.09	9.38	3.1e-11	1.92e-10	AFLA_113340:exon;AFLA_113330:Promoter	AFLA_113340:NW_002477240.1:2444501-2445422:+:36	AFLA_113340(gene-AFLA_113340)	NA	NA	NA	conserved hypothetical protein [Aspergillus flavus NRRL3357]	NA
NW_002477238.1	2476960	2478681	1722	WT_vs_KOset2KOash1_peak_638	8.3	9.3	-0.09	9.38	2e-15	1.75e-14	AFLA_031910:exon;AFLA_031900:Promoter	AFLA_031910:NW_002477238.1:2476381-2477953:+:1439	AFLA_031910(gene-AFLA_031910)	NA	ackA; acetate kinase [EC:2.7.2.1]; K00925	4.30006e+17	acetate kinase, putative [Aspergillus flavus NRRL3357]	NA
NW_002477238.1	856911	858465	1555	WT_vs_KOset2KOash1_peak_639	8.28	9.28	-0.09	9.36	2e-15	1.75e-14	intergenic	AFLA_026120:NW_002477238.1:861466-862493:+:-3778	AFLA_026120(gene-AFLA_026120)	156;GO:0000981,molecular_function DNA-binding transcription factor activity, RNA polymerase II-specific;GO:0001079,biological_process nitrogen catabolite regulation of transcription from RNA polymerase II promoter;GO:0001080,biological_process nitrogen catabolite activation of transcription from RNA polymerase II promoter;GO:0001128,molecular_function RNA polymerase II transcription coactivator a…	NA	NA	conserved hypothetical protein [Aspergillus flavus NRRL3357]	NA
NW_002477241.1	270289	273663	3375	WT_vs_KOset2KOash1_peak_83	9.54	10.54	1.18	9.36	1.84e-37	1.24e-35	AFLA_039110:Promoter;AFLA_039120:Promoter	AFLA_039110:NW_002477241.1:272010-272454:+:-34	AFLA_039110(gene-AFLA_039110)	NA	NA	NA	conserved hypothetical protein [Aspergillus flavus NRRL3357]	NA
NW_002477241.1	2317558	2318991	1434	WT_vs_KOset2KOash1_peak_601	8.26	9.26	-0.09	9.34	4.72e-16	4.39e-15	AFLA_046830:exon	AFLA_046830:NW_002477241.1:2317502-2319044:+:772	AFLA_046830(gene-AFLA_046830)	NA	NA	NA	flotillin domain protein [Aspergillus flavus NRRL3357]	NA
NW_002477239.1	743606	744841	1236	WT_vs_KOset2KOash1_peak_599	8.26	9.26	-0.09	9.34	4.46e-16	4.16e-15	AFLA_015570:Promoter;AFLA_015560:Promoter;AFLA_015550:exon	AFLA_015560:NW_002477239.1:745006-745358:+:-782	AFLA_015560(gene-AFLA_015560)	NA	NA	NA	hypothetical protein AFLA_015560 [Aspergillus flavus NRRL3357]	NA
NW_002477249.1	90315	91486	1172	WT_vs_KOset2KOash1_peak_597	8.26	9.26	-0.09	9.34	4.34e-16	4.07e-15	AFLA_097470:exon	AFLA_097470:NW_002477249.1:89734-91719:+:1166	AFLA_097470(gene-AFLA_097470)	NA	NA	NA	benzoate 4-monooxygenase cytochrome P450, putative [Aspergillus flavus NRRL3357]	NA
NW_002477242.1	1409032	1410505	1474	WT_vs_KOset2KOash1_peak_603	8.25	9.24	-0.09	9.33	4.93e-16	4.57e-15	AFLA_060020:exon	AFLA_060020:NW_002477242.1:1406716-1410633:+:3052	AFLA_060020(gene-AFLA_060020)	NA	NA	NA	PKS-like enzyme, putative [Aspergillus flavus NRRL3357]	NA
NW_002477243.1	234178	236314	2137	WT_vs_KOset2KOash1_peak_641	8.23	9.23	-0.09	9.32	2.21e-15	1.93e-14	AFLA_131850:exon;AFLA_131840:Promoter	AFLA_131850:NW_002477243.1:235055-235930:-:684	AFLA_131850(gene-AFLA_131850)	15;GO:0002244,biological_process hematopoietic progenitor cell differentiation;GO:0002376,biological_process immune system process;GO:0002520,biological_process immune system development;GO:0007275,biological_process multicellular organism development;GO:0008150,biological_process biological_process;GO:0009987,biological_process cellular process;GO:0030097,biological_process hemopoiesis;GO:003015…	EEF1A; elongation factor 1-alpha; K03231	3013	G-protein beta WD-40 repeats containing protein, putative [Aspergillus flavus NRRL3357]	NA
NW_002477247.1	347752	349593	1842	WT_vs_KOset2KOash1_peak_660	8.23	9.22	-0.09	9.31	8.78e-15	7.44e-14	AFLA_001830:Promoter	AFLA_001830:NW_002477247.1:348794-349659:+:-121	AFLA_001830(gene-AFLA_001830)	NA	NA	NA	conserved hypothetical protein [Aspergillus flavus NRRL3357]	NA
NW_002477248.1	598269	599506	1238	WT_vs_KOset2KOash1_peak_613	8.23	9.22	-0.09	9.31	6.76e-16	6.17e-15	AFLA_049990:intron	AFLA_049990:NW_002477248.1:597888-599867:-:979	AFLA_049990(gene-AFLA_049990)	NA	E3.2.1.4; endoglucanase [EC:3.2.1.4]; K01179	500	AMP-binding domain protein, putative [Aspergillus flavus NRRL3357]	NA
NW_002477239.1	657321	658304	984	WT_vs_KOset2KOash1_peak_611	8.22	9.22	-0.09	9.3	6.72e-16	6.15e-15	AFLA_015290:exon	AFLA_015290:NW_002477239.1:657483-658584:-:771	AFLA_015290(gene-AFLA_015290)	NA	NA	NA	conserved hypothetical protein [Aspergillus flavus NRRL3357]	NA
NW_002477239.1	2252548	2253834	1287	WT_vs_KOset2KOash1_peak_746	8.2	9.2	-0.09	9.28	2.48e-13	1.86e-12	AFLA_021020:Promoter	AFLA_021020:NW_002477239.1:2251901-2253011:-:-180	AFLA_021020(gene-AFLA_021020)	NA	NA	NA	hypothetical protein AFLA_021020 [Aspergillus flavus NRRL3357]	NA
NW_002477238.1	1488228	1489050	823	WT_vs_KOset2KOash1_peak_640	8.16	9.16	-0.09	9.25	2.15e-15	1.88e-14	AFLA_028350:Promoter;AFLA_028340:exon	AFLA_028340:NW_002477238.1:1488097-1488886:+:542	AFLA_028340(gene-AFLA_028340)	NA	NA	NA	GPI anchored serine-threonine rich protein [Aspergillus flavus NRRL3357]	NA
NW_002477251.1	894049	896301	2253	WT_vs_KOset2KOash1_peak_731	8.16	9.15	-0.09	9.24	1.45e-13	1.11e-12	AFLA_010770:Promoter	AFLA_010770:NW_002477251.1:893970-895032:-:-143	AFLA_010770(gene-AFLA_010770)	NA	hemC, HMBS; hydroxymethylbilane synthase [EC:2.5.1.61]; K01749	860	porphobilinogen deaminase Hem3, putative [Aspergillus flavus NRRL3357]	NA
NW_002477243.1	18388	19064	677	WT_vs_KOset2KOash1_peak_628	8.15	9.15	-0.09	9.23	1.45e-15	1.29e-14	intergenic	AFLA_130830:NW_002477243.1:15547-16722:+:3179	AFLA_130830(gene-AFLA_130830)	114;GO:0000494,biological_process box C/D snoRNA 3'-end processing;GO:0003674,molecular_function molecular_function;GO:0003676,molecular_function nucleic acid binding;GO:0003723,molecular_function RNA binding;GO:0004857,molecular_function enzyme inhibitor activity;GO:0005488,molecular_function binding;GO:0005575,cellular_component cellular_component;GO:0005622,cellular_component intracellular;GO:…	MOGAT2, MGAT2; 2-acylglycerol O-acyltransferase 2 [EC:2.3.1.22]; K14457	561	G-patch RNA maturation protein (Gno1), putative [Aspergillus flavus NRRL3357]	NA
NW_002477248.1	916027	918662	2636	WT_vs_KOset2KOash1_peak_376	8.69	9.69	0.47	9.22	2.68e-20	3.99e-19	AFLA_051120:Promoter;AFLA_051110:Promoter	AFLA_051120:NW_002477248.1:917562-918375:+:-217	AFLA_051120(gene-AFLA_051120)	NA	NA	NA	conserved hypothetical protein [Aspergillus flavus NRRL3357]	NA
NW_002479238.1	141	832	692	WT_vs_KOset2KOash1_peak_643	8.13	9.12	-0.09	9.21	2.38e-15	2.07e-14	intergenic	NA	NA	NA	NA	NA	NA	NA
NW_002477249.1	1070556	1072594	2039	WT_vs_KOset2KOash1_peak_745	8.11	9.11	-0.09	9.2	2.45e-13	1.84e-12	AFLA_101190:intron	AFLA_101190:NW_002477249.1:1070166-1073237:+:1409	AFLA_101190(gene-AFLA_101190)	NA	NA	NA	conserved hypothetical protein [Aspergillus flavus NRRL3357]	NA
NW_002477237.1	3277702	3278791	1090	WT_vs_KOset2KOash1_peak_650	8.08	9.08	-0.09	9.17	4.35e-15	3.74e-14	AFLA_084490:exon	AFLA_084490:NW_002477237.1:3277680-3278829:-:582	AFLA_084490(gene-AFLA_084490)	NA	NA	NA	conserved hypothetical protein [Aspergillus flavus NRRL3357]	NA
NW_002477247.1	524918	525957	1040	WT_vs_KOset2KOash1_peak_719	8.07	9.07	-0.09	9.16	8.17e-14	6.35e-13	AFLA_002450:exon	AFLA_002450:NW_002477247.1:524784-525644:-:206	AFLA_002450(gene-AFLA_002450)	NA	NA	NA	conserved hypothetical protein [Aspergillus flavus NRRL3357]	NA
NW_002477238.1	3495888	3498341	2454	WT_vs_KOset2KOash1_peak_714	8.06	9.06	-0.09	9.15	6.25e-14	4.89e-13	AFLA_035720:Promoter	AFLA_035720:NW_002477238.1:3497209-3498706:+:-94	AFLA_035720(gene-AFLA_035720)	NA	NA	NA	12-oxophytodienoate reductase opr, putative [Aspergillus flavus NRRL3357]	NA
NW_002477240.1	708667	709767	1101	WT_vs_KOset2KOash1_peak_648	8.07	9.07	-0.09	9.15	3.77e-15	3.25e-14	AFLA_106860:exon	AFLA_106860:NW_002477240.1:709093-710139:-:922	AFLA_106860(gene-AFLA_106860)	NA	NA	NA	protein kinase, putative [Aspergillus flavus NRRL3357]	NA
NW_002477248.1	585797	586734	938	WT_vs_KOset2KOash1_peak_647	8.06	9.06	-0.09	9.15	3.68e-15	3.18e-14	AFLA_049960:exon	AFLA_049960:NW_002477248.1:586169-587288:-:1022	AFLA_049960(gene-AFLA_049960)	NA	NA	NA	integral membrane protein [Aspergillus flavus NRRL3357]	NA
NW_002477242.1	1330106	1331232	1127	WT_vs_KOset2KOash1_peak_646	8.07	9.06	-0.09	9.15	3.55e-15	3.07e-14	AFLA_059740:Promoter;AFLA_059750:exon	AFLA_059750:NW_002477242.1:1330047-1331540:-:871	AFLA_059750(gene-AFLA_059750)	NA	NA	NA	conserved hypothetical protein [Aspergillus flavus NRRL3357]	NA
NW_002477249.1	1235960	1237117	1158	WT_vs_KOset2KOash1_peak_659	8.05	9.04	-0.09	9.13	8.08e-15	6.85e-14	AFLA_101820:intron	AFLA_101820:NW_002477249.1:1236008-1236883:+:530	AFLA_101820(gene-AFLA_101820)	NA	NA	NA	conserved hypothetical protein [Aspergillus flavus NRRL3357]	NA
NW_002477237.1	2947576	2949030	1455	WT_vs_KOset2KOash1_peak_748	8.03	9.03	-0.09	9.12	2.56e-13	1.92e-12	AFLA_083290:exon;AFLA_083280:Promoter	AFLA_083290:NW_002477237.1:2947506-2948586:-:283	AFLA_083290(gene-AFLA_083290)	NA	NA	NA	translation initiation factor eif-2B, putative [Aspergillus flavus NRRL3357]	NA
NW_002477238.1	3369245	3370170	926	WT_vs_KOset2KOash1_peak_670	8.03	9.03	-0.09	9.12	1.47e-14	1.23e-13	AFLA_035280:Promoter;AFLA_035300:Promoter;AFLA_035290:intron	AFLA_035290:NW_002477238.1:3369159-3370589:-:881	AFLA_035290(gene-AFLA_035290)	126;GO:0003674,molecular_function molecular_function;GO:0003824,molecular_function catalytic activity;GO:0004738,molecular_function pyruvate dehydrogenase activity;GO:0004739,molecular_function pyruvate dehydrogenase (acetyl-transferring) activity;GO:0005575,cellular_component cellular_component;GO:0005622,cellular_component intracellular;GO:0005623,cellular_component cell;GO:0005634,cellular_com…	PDHA, pdhA; pyruvate dehydrogenase E1 component alpha subunit [EC:1.2.4.1]; K00161	100002000620	pyruvate dehydrogenase, putative [Aspergillus flavus NRRL3357]	NA
NW_002477238.1	3896899	3897842	944	WT_vs_KOset2KOash1_peak_698	7.98	8.98	-0.09	9.07	3.59e-14	2.88e-13	AFLA_037090:intron	AFLA_037090:NW_002477238.1:3897068-3897835:-:464	AFLA_037090(gene-AFLA_037090)	NA	NA	NA	ADP-ribosylation factor family protein [Aspergillus flavus NRRL3357]	NA
NW_002477237.1	1391288	1392717	1430	WT_vs_KOset2KOash1_peak_691	7.97	8.97	-0.09	9.06	2.93e-14	2.37e-13	AFLA_077470:intron	AFLA_077470:NW_002477237.1:1391230-1393593:-:1590	AFLA_077470(gene-AFLA_077470)	NA	NA	NA	thimet oligopeptidase, putative [Aspergillus flavus NRRL3357]	NA
NW_002477248.1	216884	217932	1049	WT_vs_KOset2KOash1_peak_835	7.97	8.97	-0.09	9.05	3.71e-12	2.48e-11	AFLA_048690:intron	AFLA_048690:NW_002477248.1:216898-218100:-:692	AFLA_048690(gene-AFLA_048690)	159;GO:0000947,biological_process amino acid catabolic process to alcohol via Ehrlich pathway;GO:0000955,biological_process amino acid catabolic process via Ehrlich pathway;GO:0003674,molecular_function molecular_function;GO:0003824,molecular_function catalytic activity;GO:0004022,molecular_function alcohol dehydrogenase (NAD) activity;GO:0005575,cellular_component cellular_component;GO:0005576,c…	adhP; alcohol dehydrogenase, propanol-preferring [EC:1.1.1.1]; K13953	100007100350	alcohol dehydrogenase, putative [Aspergillus flavus NRRL3357]	NA
NW_002477237.1	2328478	2329489	1012	WT_vs_KOset2KOash1_peak_728	7.97	8.97	-0.09	9.05	1.32e-13	1.01e-12	AFLA_080880:exon	AFLA_080880:NW_002477237.1:2328496-2329429:+:487	AFLA_080880(gene-AFLA_080880)	NA	NA	NA	2-heptaprenyl-1,4-naphthoquinone methyltransferase, putative [Aspergillus flavus NRRL3357]	NA
NW_002477241.1	1123499	1124433	935	WT_vs_KOset2KOash1_peak_785	7.94	8.94	-0.09	9.02	7.3e-13	5.2e-12	AFLA_042390:exon	AFLA_042390:NW_002477241.1:1123415-1124536:-:570	AFLA_042390(gene-AFLA_042390)	235;GO:0001932,biological_process regulation of protein phosphorylation;GO:0001934,biological_process positive regulation of protein phosphorylation;GO:0003674,molecular_function molecular_function;GO:0003676,molecular_function nucleic acid binding;GO:0003682,molecular_function chromatin binding;GO:0003723,molecular_function RNA binding;GO:0003824,molecular_function catalytic activity;GO:0004365,…	GAPDH, gapA; glyceraldehyde 3-phosphate dehydrogenase [EC:1.2.1.12]; K00134	10	glyceraldehyde 3-phosphate dehydrogenase, putative [Aspergillus flavus NRRL3357]	NA
NW_002477237.1	3400167	3401939	1773	WT_vs_KOset2KOash1_peak_756	7.93	8.93	-0.09	9.01	3.25e-13	2.4e-12	AFLA_084870:Promoter	AFLA_084870:NW_002477237.1:3402911-3403189:+:-1858	AFLA_084870(gene-AFLA_084870)	NA	NA	NA	hypothetical protein AFLA_084870 [Aspergillus flavus NRRL3357]	NA
NW_002477244.1	866415	867254	840	WT_vs_KOset2KOash1_peak_674	7.93	8.93	-0.09	9.01	1.96e-14	1.63e-13	AFLA_067530:exon	AFLA_067530:NW_002477244.1:866405-867545:-:710	AFLA_067530(gene-AFLA_067530)	124;GO:0000128,biological_process flocculation;GO:0000271,biological_process polysaccharide biosynthetic process;GO:0003674,molecular_function molecular_function;GO:0005488,molecular_function binding;GO:0005515,molecular_function protein binding;GO:0005575,cellular_component cellular_component;GO:0005622,cellular_component intracellular;GO:0005623,cellular_component cell;GO:0005628,cellular_compo…	NA	NA	chitin biosynthesis protein (Chs7), putative [Aspergillus flavus NRRL3357]	NA
NW_002477237.1	884687	886797	2111	WT_vs_KOset2KOash1_peak_815	7.92	8.92	-0.09	9	1.97e-12	1.35e-11	AFLA_075620:exon	AFLA_075620:NW_002477237.1:885592-886582:+:150	AFLA_075620(gene-AFLA_075620)	NA	NA	NA	conserved hypothetical protein [Aspergillus flavus NRRL3357]	NA
NW_002477238.1	2870302	2871140	839	WT_vs_KOset2KOash1_peak_716	7.91	8.91	-0.09	9	6.43e-14	5.02e-13	AFLA_033400:exon;AFLA_033410:Promoter	AFLA_033400:NW_002477238.1:2870195-2871888:+:526	AFLA_033400(gene-AFLA_033400)	81;GO:0003674,molecular_function molecular_function;GO:0003824,molecular_function catalytic activity;GO:0004553,molecular_function hydrolase activity, hydrolyzing O-glycosyl compounds;GO:0004559,molecular_function alpha-mannosidase activity;GO:0004571,molecular_function mannosyl-oligosaccharide 1,2-alpha-mannosidase activity;GO:0005575,cellular_component cellular_component;GO:0005622,cellular_com…	MAN1A_C, MNS1_2; mannosyl-oligosaccharide alpha-1,2-mannosidase [EC:3.2.1.113]; K01230	5100051304141	mannosidase MsdS [Aspergillus flavus NRRL3357]	NA
NW_002477238.1	654826	655907	1082	WT_vs_KOset2KOash1_peak_703	7.92	8.92	-0.09	9	4.55e-14	3.62e-13	AFLA_025410:exon	AFLA_025410:NW_002477238.1:653979-656034:+:1387	AFLA_025410(gene-AFLA_025410)	NA	NA	NA	C6 finger domain protein, putative [Aspergillus flavus NRRL3357]	NA
NW_002477240.1	478129	479135	1007	WT_vs_KOset2KOash1_peak_681	7.92	8.91	-0.09	9	2.34e-14	1.92e-13	AFLA_105970:exon	AFLA_105970:NW_002477240.1:477983-479357:+:649	AFLA_105970(gene-AFLA_105970)	26;GO:0000272,biological_process polysaccharide catabolic process;GO:0003674,molecular_function molecular_function;GO:0003824,molecular_function catalytic activity;GO:0004553,molecular_function hydrolase activity, hydrolyzing O-glycosyl compounds;GO:0005975,biological_process carbohydrate metabolic process;GO:0005976,biological_process polysaccharide metabolic process;GO:0008150,biological_proces…	NA	NA	endo-arabinanase, putative [Aspergillus flavus NRRL3357]	NA
NW_002477249.1	1591527	1592537	1011	WT_vs_KOset2KOash1_peak_721	7.9	8.9	-0.09	8.99	8.53e-14	6.62e-13	AFLA_103290:exon	AFLA_103290:NW_002477249.1:1591413-1593030:-:998	AFLA_103290(gene-AFLA_103290)	103;GO:0000018,biological_process regulation of DNA recombination;GO:0000228,cellular_component nuclear chromosome;GO:0000785,cellular_component chromatin;GO:0000786,cellular_component nucleosome;GO:0000788,cellular_component nuclear nucleosome;GO:0000790,cellular_component nuclear chromatin;GO:0003674,molecular_function molecular_function;GO:0003676,molecular_function nucleic acid binding;GO:000…	NA	NA	histone H1 [Aspergillus flavus NRRL3357]	NA
NW_002477244.1	887359	888344	986	WT_vs_KOset2KOash1_peak_680	7.9	8.9	-0.09	8.98	2.21e-14	1.82e-13	AFLA_067600:Promoter;AFLA_067580:Promoter;AFLA_067590:exon	AFLA_067590:NW_002477244.1:887426-888518:-:666	AFLA_067590(gene-AFLA_067590)	NA	NA	NA	conserved hypothetical protein [Aspergillus flavus NRRL3357]	NA
NW_002477241.1	983145	983985	841	WT_vs_KOset2KOash1_peak_697	7.89	8.89	-0.09	8.97	3.33e-14	2.67e-13	AFLA_041890:exon;AFLA_041900:Promoter	AFLA_041890:NW_002477241.1:983174-984486:-:921	AFLA_041890(gene-AFLA_041890)	NA	NA	NA	conserved hypothetical protein [Aspergillus flavus NRRL3357]	NA
NW_002479846.1	96	642	547	WT_vs_KOset2KOash1_peak_689	7.87	8.87	-0.09	8.96	2.9e-14	2.36e-13	intergenic	NA	NA	NA	NA	NA	NA	NA
NW_002477241.1	1758112	1758980	869	WT_vs_KOset2KOash1_peak_693	7.87	8.87	-0.09	8.95	3.05e-14	2.46e-13	AFLA_044730:exon	AFLA_044730:NW_002477241.1:1758124-1759528:-:982	AFLA_044730(gene-AFLA_044730)	NA	NA	NA	oxidoreductase, 2-nitropropane dioxygenase family, putative [Aspergillus flavus NRRL3357]	NA
NW_002477240.1	1110084	1110942	859	WT_vs_KOset2KOash1_peak_725	7.86	8.86	-0.09	8.94	1.12e-13	8.63e-13	AFLA_108410:exon;AFLA_108390:Promoter	AFLA_108410:NW_002477240.1:1109720-1111042:+:793	AFLA_108410(gene-AFLA_108410)	NA	NA	NA	dipeptidase, putative [Aspergillus flavus NRRL3357]	NA
NW_002477245.1	1215765	1216698	934	WT_vs_KOset2KOash1_peak_752	7.84	8.84	-0.09	8.92	2.79e-13	2.08e-12	AFLA_093570:exon	AFLA_093570:NW_002477245.1:1215589-1217678:-:1446	AFLA_093570(gene-AFLA_093570)	NA	NA	NA	adenylate-forming enzyme AfeA [Aspergillus flavus NRRL3357]	NA
NW_002477239.1	1423646	1424560	915	WT_vs_KOset2KOash1_peak_715	7.81	8.81	-0.09	8.9	6.43e-14	5.02e-13	AFLA_018060:Promoter;AFLA_018050:exon	AFLA_018050:NW_002477239.1:1423327-1424456:+:776	AFLA_018050(gene-AFLA_018050)	NA	NA	NA	aflatoxin B1-aldehyde reductase GliO-like, putative [Aspergillus flavus NRRL3357]	NA
NW_002477240.1	2573357	2574197	841	WT_vs_KOset2KOash1_peak_763	7.77	8.76	-0.09	8.85	3.88e-13	2.84e-12	AFLA_113790:exon	AFLA_113790:NW_002477240.1:2573415-2574326:-:549	AFLA_113790(gene-AFLA_113790)	NA	NA	NA	conserved hypothetical protein [Aspergillus flavus NRRL3357]	NA
NW_002477240.1	1918316	1919232	917	WT_vs_KOset2KOash1_peak_749	7.76	8.76	-0.09	8.84	2.63e-13	1.96e-12	AFLA_111290:Promoter	AFLA_111280:NW_002477240.1:1917827-1918253:+:947	AFLA_111280(gene-AFLA_111280)	NA	NA	NA	conserved hypothetical protein [Aspergillus flavus NRRL3357]	NA
NW_002477246.1	284653	285727	1075	WT_vs_KOset2KOash1_peak_758	7.75	8.74	-0.09	8.83	3.44e-13	2.54e-12	AFLA_124290:exon	AFLA_124290:NW_002477246.1:284345-286236:-:1046	AFLA_124290(gene-AFLA_124290)	NA	NA	NA	conserved hypothetical protein [Aspergillus flavus NRRL3357]	NA
NW_002478608.1	71	674	604	WT_vs_KOset2KOash1_peak_736	7.75	8.74	-0.09	8.83	1.79e-13	1.36e-12	intergenic	NA	NA	NA	NA	NA	NA	NA
NW_002477238.1	3603085	3604202	1118	WT_vs_KOset2KOash1_peak_798	7.73	8.73	-0.09	8.81	1.19e-12	8.36e-12	AFLA_036130:exon	AFLA_036130:NW_002477238.1:3602771-3604380:+:872	AFLA_036130(gene-AFLA_036130)	NA	CYP51; sterol 14alpha-demethylase [EC:1.14.14.154 1.14.15.36]; K05917	100	14-alpha sterol demethylase Cyp51A [Aspergillus flavus NRRL3357]	NA
NW_002477247.1	1132978	1133839	862	WT_vs_KOset2KOash1_peak_769	7.72	8.71	-0.09	8.8	4.27e-13	3.11e-12	AFLA_004470:Promoter;AFLA_004460:exon	AFLA_004460:NW_002477247.1:1132696-1134155:+:712	AFLA_004460(gene-AFLA_004460)	NA	SCD, desC; stearoyl-CoA desaturase (Delta-9 desaturase) [EC:1.14.19.1]; K00507	1040	fatty acid desaturase family protein [Aspergillus flavus NRRL3357]	NA
NW_002477245.1	252438	253536	1099	WT_vs_KOset2KOash1_peak_768	7.72	8.72	-0.09	8.8	4.15e-13	3.02e-12	AFLA_090010:exon	AFLA_090010:NW_002477245.1:252184-254182:-:1195	AFLA_090010(gene-AFLA_090010)	NA	NA	NA	conserved hypothetical protein [Aspergillus flavus NRRL3357]	NA
NW_002477237.1	4207269	4212094	4826	WT_vs_KOset2KOash1_peak_71	10.23	11.23	2.42	8.8	2.92e-39	2.3e-37	AFLA_087890:exon	AFLA_087880:NW_002477237.1:4207039-4208069:+:2642	AFLA_087880(gene-AFLA_087880)	NA	NA	NA	integral membrane protein [Aspergillus flavus NRRL3357]	NA
NW_002477242.1	1975098	1976483	1386	WT_vs_KOset2KOash1_peak_872	7.7	8.7	-0.09	8.78	1.38e-11	8.87e-11	AFLA_062110:exon	AFLA_062110:NW_002477242.1:1974302-1975947:+:1488	AFLA_062110(gene-AFLA_062110)	45;GO:0003674,molecular_function molecular_function;GO:0003824,molecular_function catalytic activity;GO:0005575,cellular_component cellular_component;GO:0005622,cellular_component intracellular;GO:0005623,cellular_component cell;GO:0005737,cellular_component cytoplasm;GO:0006139,biological_process nucleobase-containing compound metabolic process;GO:0006396,biological_process RNA processing;GO:000…	NA	NA	tRNA a64-2'-o-ribosylphosphate transferase [Aspergillus flavus NRRL3357]	NA
NW_002477238.1	1008380	1009121	742	WT_vs_KOset2KOash1_peak_783	7.67	8.66	-0.09	8.75	6.99e-13	4.99e-12	AFLA_026630:Promoter;AFLA_026650:Promoter;AFLA_026640:exon	AFLA_026640:NW_002477238.1:1007994-1009368:+:756	AFLA_026640(gene-AFLA_026640)	78;GO:0003674,molecular_function molecular_function;GO:0003824,molecular_function catalytic activity;GO:0004659,molecular_function prenyltransferase activity;GO:0004661,molecular_function protein geranylgeranyltransferase activity;GO:0004663,molecular_function Rab geranylgeranyltransferase activity;GO:0005488,molecular_function binding;GO:0005515,molecular_function protein binding;GO:0005575,cell…	NA	NA	RAB geranylgeranyl transferase alpha subunit, putative [Aspergillus flavus NRRL3357]	NA
NW_002477250.1	1375004	1375794	791	WT_vs_KOset2KOash1_peak_772	7.66	8.66	-0.09	8.75	4.84e-13	3.5e-12	AFLA_121080:exon	AFLA_121080:NW_002477250.1:1374720-1375982:-:583	AFLA_121080(gene-AFLA_121080)	NA	HAO; (S)-2-hydroxy-acid oxidase [EC:1.1.3.15]; K11517	63004146	(S)-2-hydroxy-acid oxidase, putative [Aspergillus flavus NRRL3357]	NA
NW_002477240.1	2493382	2494194	813	WT_vs_KOset2KOash1_peak_820	7.64	8.64	-0.09	8.73	2.37e-12	1.62e-11	AFLA_113480:exon;AFLA_113470:Promoter	AFLA_113480:NW_002477240.1:2493015-2494642:+:773	AFLA_113480(gene-AFLA_113480)	NA	NA	NA	DUF974 domain protein [Aspergillus flavus NRRL3357]	NA
NW_002477238.1	444262	445093	832	WT_vs_KOset2KOash1_peak_765	7.64	8.63	-0.09	8.72	4e-13	2.93e-12	AFLA_024620:exon;AFLA_024630:Promoter	AFLA_024620:NW_002477238.1:444197-445366:-:688	AFLA_024620(gene-AFLA_024620)	NA	NA	NA	hypothetical protein AFLA_024620 [Aspergillus flavus NRRL3357]	NA
NW_002477238.1	3436133	3437186	1054	WT_vs_KOset2KOash1_peak_760	7.64	8.64	-0.09	8.72	3.57e-13	2.63e-12	AFLA_035520:exon	AFLA_035520:NW_002477238.1:3435621-3437310:+:1038	AFLA_035520(gene-AFLA_035520)	NA	NA	NA	nucleoside transporter, putative [Aspergillus flavus NRRL3357]	NA
NW_002477251.1	716284	717080	797	WT_vs_KOset2KOash1_peak_823	7.63	8.62	-0.09	8.71	2.73e-12	1.86e-11	intergenic	AFLA_010090:NW_002477251.1:717309-717828:-:1146	AFLA_010090(gene-AFLA_010090)	NA	NA	NA	hypothetical protein AFLA_010090 [Aspergillus flavus NRRL3357]	NA
NW_002477237.1	842746	843644	899	WT_vs_KOset2KOash1_peak_761	7.62	8.62	-0.09	8.71	3.74e-13	2.75e-12	AFLA_075450:exon	AFLA_075450:NW_002477237.1:842211-843741:+:984	AFLA_075450(gene-AFLA_075450)	NA	NA	NA	UMTA methyltransferase family protein [Aspergillus flavus NRRL3357]	NA
NW_002477240.1	2335142	2335946	805	WT_vs_KOset2KOash1_peak_767	7.62	8.61	-0.09	8.7	4.07e-13	2.97e-12	AFLA_112930:exon;AFLA_112940:Promoter;AFLA_112920:Promoter	AFLA_112930:NW_002477240.1:2334864-2336151:+:680	AFLA_112930(gene-AFLA_112930)	67;GO:0000737,biological_process DNA catabolic process, endonucleolytic;GO:0003674,molecular_function molecular_function;GO:0003824,molecular_function catalytic activity;GO:0004518,molecular_function nuclease activity;GO:0004519,molecular_function endonuclease activity;GO:0004527,molecular_function exonuclease activity;GO:0004529,molecular_function exodeoxyribonuclease activity;GO:0004536,molecul…	NA	NA	hydrolase, TatD family protein, putative [Aspergillus flavus NRRL3357]	NA
NW_002477244.1	469495	470638	1144	WT_vs_KOset2KOash1_peak_518	8.15	9.15	0.47	8.68	1.26e-17	1.36e-16	AFLA_066030:intron	AFLA_066030:NW_002477244.1:469056-470454:+:1010	AFLA_066030(gene-AFLA_066030)	NA	NA	NA	conserved hypothetical protein [Aspergillus flavus NRRL3357]	NA
NW_002477238.1	164185	165334	1150	WT_vs_KOset2KOash1_peak_914	7.58	8.58	-0.09	8.67	3.71e-11	2.27e-10	AFLA_023490:exon	AFLA_023490:NW_002477238.1:163685-165749:+:1074	AFLA_023490(gene-AFLA_023490)	NA	AMY, amyA, malS; alpha-amylase [EC:3.2.1.1]; K01176	500	alpha-amylase, putative [Aspergillus flavus NRRL3357]	NA
NW_002477250.1	1463586	1464591	1006	WT_vs_KOset2KOash1_peak_854	7.59	8.59	-0.09	8.67	7.18e-12	4.7e-11	AFLA_121440:exon	AFLA_121440:NW_002477250.1:1463162-1464157:+:926	AFLA_121440(gene-AFLA_121440)	NA	NA	NA	fumarylacetoacetate hydrolase, putative [Aspergillus flavus NRRL3357]	NA
NW_002477237.1	525926	526797	872	WT_vs_KOset2KOash1_peak_781	7.57	8.57	-0.09	8.65	6.41e-13	4.59e-12	AFLA_074160:Promoter;AFLA_074180:Promoter;AFLA_074170:exon	AFLA_074170:NW_002477237.1:525579-527154:+:782	AFLA_074170(gene-AFLA_074170)	NA	NA	NA	cytochrome P450, putative [Aspergillus flavus NRRL3357]	NA
NW_002477241.1	928366	929079	714	WT_vs_KOset2KOash1_peak_800	7.55	8.54	-0.09	8.63	1.23e-12	8.61e-12	AFLA_041690:exon;AFLA_041680:Promoter	AFLA_041690:NW_002477241.1:928183-929843:+:539	AFLA_041690(gene-AFLA_041690)	NA	NA	NA	cysteine synthase B, putative [Aspergillus flavus NRRL3357]	NA
NW_002477241.1	2179663	2180322	660	WT_vs_KOset2KOash1_peak_788	7.54	8.54	-0.09	8.63	8.12e-13	5.76e-12	AFLA_046340:exon	AFLA_046340:NW_002477241.1:2179653-2181036:-:1043	AFLA_046340(gene-AFLA_046340)	NA	NA	NA	isochorismatase family hydrolase, putative [Aspergillus flavus NRRL3357]	NA
NW_002477241.1	1916827	1925151	8325	WT_vs_KOset2KOash1_peak_2109	7.54	8.54	-0.09	8.62	0.001	0.00266	AFLA_045380:exon	AFLA_045380:NW_002477241.1:1920403-1921525:-:536	AFLA_045380(gene-AFLA_045380)	23;GO:0003674,molecular_function molecular_function;GO:0003824,molecular_function catalytic activity;GO:0005975,biological_process carbohydrate metabolic process;GO:0005996,biological_process monosaccharide metabolic process;GO:0008150,biological_process biological_process;GO:0008152,biological_process metabolic process;GO:0009056,biological_process catabolic process;GO:0016052,biological_process…	NA	NA	dimeric dihydrodiol dehydrogenase, putative [Aspergillus flavus NRRL3357]	NA
NW_002477250.1	1340096	1340839	744	WT_vs_KOset2KOash1_peak_795	7.54	8.53	-0.09	8.62	1.05e-12	7.38e-12	AFLA_120900:exon;AFLA_120920:Promoter	AFLA_120900:NW_002477250.1:1339442-1340915:+:1025	AFLA_120900(gene-AFLA_120900)	NA	NA	NA	integral membrane protein [Aspergillus flavus NRRL3357]	NA
NW_002477238.1	2692089	2692779	691	WT_vs_KOset2KOash1_peak_808	7.53	8.53	-0.09	8.61	1.65e-12	1.14e-11	AFLA_032730:exon	AFLA_032730:NW_002477238.1:2691956-2693058:-:624	AFLA_032730(gene-AFLA_032730)	27;GO:0003674,molecular_function molecular_function;GO:0003824,molecular_function catalytic activity;GO:0005575,cellular_component cellular_component;GO:0005622,cellular_component intracellular;GO:0005623,cellular_component cell;GO:0005737,cellular_component cytoplasm;GO:0005739,cellular_component mitochondrion;GO:0005740,cellular_component mitochondrial envelope;GO:0008150,biological_process bio…	NA	NA	ubiquinone/menaquinone biosynthesis-related protein [Aspergillus flavus NRRL3357]	NA
NW_002477240.1	1391154	1391890	737	WT_vs_KOset2KOash1_peak_790	7.53	8.52	-0.09	8.61	9.45e-13	6.69e-12	AFLA_109390:exon	AFLA_109390:NW_002477240.1:1390968-1391828:+:554	AFLA_109390(gene-AFLA_109390)	NA	NA	NA	conserved hypothetical protein [Aspergillus flavus NRRL3357]	NA
NW_002477240.1	1333870	1334554	685	WT_vs_KOset2KOash1_peak_807	7.51	8.51	-0.09	8.59	1.51e-12	1.05e-11	intergenic	AFLA_109210:NW_002477240.1:1338133-1339117:+:-3921	AFLA_109210(gene-AFLA_109210)	NA	NA	NA	hypothetical protein AFLA_109210 [Aspergillus flavus NRRL3357]	NA
NW_002477239.1	1300320	1301166	847	WT_vs_KOset2KOash1_peak_851	7.5	8.5	-0.09	8.58	6.23e-12	4.09e-11	AFLA_017650:Promoter	AFLA_017650:NW_002477239.1:1300310-1300694:-:-49	AFLA_017650(gene-AFLA_017650)	NA	NA	NA	hypothetical protein AFLA_017650 [Aspergillus flavus NRRL3357]	NA
NW_002477252.1	188797	189443	647	WT_vs_KOset2KOash1_peak_850	7.49	8.49	-0.09	8.58	6.18e-12	4.06e-11	AFLA_114930:Promoter	AFLA_114930:NW_002477252.1:187200-188273:-:-847	AFLA_114930(gene-AFLA_114930)	NA	NA	NA	hypothetical protein AFLA_114930 [Aspergillus flavus NRRL3357]	NA
NW_002477248.1	440711	441985	1275	WT_vs_KOset2KOash1_peak_963	7.49	8.48	-0.09	8.57	1.24e-10	7.2e-10	AFLA_049480:intron	AFLA_049480:NW_002477248.1:440278-441375:-:27	AFLA_049480(gene-AFLA_049480)	NA	NA	NA	amino acid transporter, putative [Aspergillus flavus NRRL3357]	NA
NW_002479030.1	401	914	514	WT_vs_KOset2KOash1_peak_831	7.47	8.46	-0.09	8.55	3.41e-12	2.3e-11	intergenic	NA	NA	NA	NA	NA	NA	NA
NW_002477239.1	1544373	1545288	916	WT_vs_KOset2KOash1_peak_821	7.46	8.46	-0.09	8.54	2.41e-12	1.64e-11	AFLA_018490:Promoter;AFLA_018500:exon	AFLA_018500:NW_002477239.1:1543973-1545282:+:857	AFLA_018500(gene-AFLA_018500)	26;GO:0000322,cellular_component storage vacuole;GO:0000323,cellular_component lytic vacuole;GO:0000324,cellular_component fungal-type vacuole;GO:0005575,cellular_component cellular_component;GO:0005622,cellular_component intracellular;GO:0005623,cellular_component cell;GO:0005737,cellular_component cytoplasm;GO:0005773,cellular_component vacuole;GO:0008150,biological_process biological_process;G…	NA	NA	conserved hypothetical protein [Aspergillus flavus NRRL3357]	NA
NW_002477240.1	1853312	1854245	934	WT_vs_KOset2KOash1_peak_855	7.45	8.45	-0.09	8.53	7.37e-12	4.82e-11	AFLA_111060:exon	AFLA_111060:NW_002477240.1:1853326-1854490:-:711	AFLA_111060(gene-AFLA_111060)	NA	NA	NA	calcium homeostasis protein Regucalcin, putative [Aspergillus flavus NRRL3357]	NA
NW_002477237.1	2854412	2855943	1532	WT_vs_KOset2KOash1_peak_1136	7.43	8.43	-0.09	8.51	6.58e-09	3.24e-08	intergenic	AFLA_082870:NW_002477237.1:2855419-2855959:-:781	AFLA_082870(gene-AFLA_082870)	NA	NA	NA	GNAT family N-acetyltransferase, putative [Aspergillus flavus NRRL3357]	NA
NW_002477241.1	1274611	1275157	547	WT_vs_KOset2KOash1_peak_839	7.43	8.42	-0.09	8.51	4.15e-12	2.77e-11	AFLA_043070:exon	AFLA_043070:NW_002477241.1:1274343-1275051:+:541	AFLA_043070(gene-AFLA_043070)	NA	NA	NA	C2H2 finger domain protein, putative [Aspergillus flavus NRRL3357]	NA
NW_002477243.1	252032	252937	906	WT_vs_KOset2KOash1_peak_890	7.42	8.42	-0.09	8.5	2.12e-11	1.33e-10	AFLA_131920:exon;AFLA_131910:Promoter;AFLA_131940:Promoter	AFLA_131920:NW_002477243.1:251764-252554:+:720	AFLA_131920(gene-AFLA_131920)	NA	NA	NA	conserved hypothetical protein [Aspergillus flavus NRRL3357]	NA
NW_002477249.1	398093	398686	594	WT_vs_KOset2KOash1_peak_828	7.41	8.41	-0.09	8.49	3.2e-12	2.16e-11	AFLA_098700:intron	AFLA_098700:NW_002477249.1:398102-399125:-:735	AFLA_098700(gene-AFLA_098700)	26;GO:0003674,molecular_function molecular_function;GO:0003824,molecular_function catalytic activity;GO:0005975,biological_process carbohydrate metabolic process;GO:0005996,biological_process monosaccharide metabolic process;GO:0008150,biological_process biological_process;GO:0008152,biological_process metabolic process;GO:0009056,biological_process catabolic process;GO:0016052,biological_process…	SOU1; sorbose reductase [EC:1.1.1.289]; K17742	51	carbonyl reductase, putative [Aspergillus flavus NRRL3357]	NA
NW_002477239.1	1472381	1473102	722	WT_vs_KOset2KOash1_peak_833	7.39	8.39	-0.09	8.48	3.53e-12	2.37e-11	AFLA_018220:exon;AFLA_018210:Promoter;AFLA_018230:Promoter	AFLA_018220:NW_002477239.1:1472017-1473226:+:724	AFLA_018220(gene-AFLA_018220)	NA	NA	NA	conserved hypothetical protein [Aspergillus flavus NRRL3357]	NA
NW_002477250.1	1577037	1578630	1594	WT_vs_KOset2KOash1_peak_250	8.66	9.65	1.18	8.47	9.16e-24	2.05e-22	AFLA_121900:Promoter;AFLA_121890:exon	AFLA_121900:NW_002477250.1:1578872-1579658:+:-1038	AFLA_121900(gene-AFLA_121900)	NA	NA	NA	CCCH zinc finger DNA binding protein [Aspergillus flavus NRRL3357]	NA
NW_002477250.1	1598590	1599384	795	WT_vs_KOset2KOash1_peak_867	7.38	8.37	-0.09	8.46	1.18e-11	7.58e-11	AFLA_122010:Promoter;AFLA_122000:exon	AFLA_122000:NW_002477250.1:1598905-1599370:-:383	AFLA_122000(gene-AFLA_122000)	NA	NA	NA	conserved hypothetical protein [Aspergillus flavus NRRL3357]	NA
NW_002477249.1	546698	547392	695	WT_vs_KOset2KOash1_peak_996	7.37	8.37	-0.09	8.45	2.79e-10	1.57e-09	AFLA_099240:exon	AFLA_099240:NW_002477249.1:546636-547946:-:901	AFLA_099240(gene-AFLA_099240)	NA	NA	NA	D-arabinitol dehydrogenase ArbD, putative [Aspergillus flavus NRRL3357]	NA
NW_002477240.1	1142215	1144282	2068	WT_vs_KOset2KOash1_peak_1167	7.36	8.36	-0.09	8.44	1.42e-08	6.79e-08	AFLA_108540:exon	AFLA_108540:NW_002477240.1:1142160-1143402:-:153	AFLA_108540(gene-AFLA_108540)	NA	OPR; 12-oxophytodienoic acid reductase [EC:1.3.1.42]; K05894	592	NADH oxidase, putative [Aspergillus flavus NRRL3357]	NA
NW_002477237.1	2494002	2495786	1785	WT_vs_KOset2KOash1_peak_951	7.35	8.34	-0.09	8.43	8.54e-11	5.02e-10	intergenic	AFLA_081530:NW_002477237.1:2494047-2494340:+:847	AFLA_081530(gene-AFLA_081530)	NA	NA	NA	hypothetical protein AFLA_081530 [Aspergillus flavus NRRL3357]	NA
NW_002477239.1	1216388	1217075	688	WT_vs_KOset2KOash1_peak_864	7.34	8.33	-0.09	8.42	1.09e-11	7.09e-11	AFLA_017360:exon	AFLA_017360:NW_002477239.1:1216446-1217421:-:689	AFLA_017360(gene-AFLA_017360)	NA	NA	NA	NAD dependent epimerase/dehydratase, putative [Aspergillus flavus NRRL3357]	NA
NW_002477241.1	399824	401429	1606	WT_vs_KOset2KOash1_peak_1005	7.32	8.31	-0.09	8.4	3.31e-10	1.84e-09	AFLA_039610:intron;AFLA_039620:Promoter	AFLA_039610:NW_002477241.1:399716-402037:-:1410	AFLA_039610(gene-AFLA_039610)	NA	NA	NA	ubiE/COQ5 methyltransferase, putative [Aspergillus flavus NRRL3357]	NA
NW_002477248.1	1610761	1612172	1412	WT_vs_KOset2KOash1_peak_288	8.58	9.58	1.18	8.39	1.45e-22	2.81e-21	AFLA_053550:Promoter;AFLA_053540:exon	AFLA_053540:NW_002477248.1:1610900-1612442:-:975	AFLA_053540(gene-AFLA_053540)	NA	NA	NA	FAD binding monooxygenase, putative [Aspergillus flavus NRRL3357]	NA
NW_002477239.1	1528055	1528636	582	WT_vs_KOset2KOash1_peak_874	7.28	8.27	-0.09	8.36	1.43e-11	9.15e-11	AFLA_018430:Promoter;AFLA_018420:exon	AFLA_018420:NW_002477239.1:1527675-1528623:+:670	AFLA_018420(gene-AFLA_018420)	NA	NA	NA	possible dual specificity protein phosphatase 3 [Aspergillus flavus NRRL3357]	NA
NW_002477249.1	926522	927222	701	WT_vs_KOset2KOash1_peak_896	7.26	8.26	-0.09	8.34	2.33e-11	1.45e-10	AFLA_100600:exon	AFLA_100600:NW_002477249.1:926295-927457:-:585	AFLA_100600(gene-AFLA_100600)	NA	NA	NA	salicylate hydroxylase, putative [Aspergillus flavus NRRL3357]	NA
NW_002477241.1	1351906	1352634	729	WT_vs_KOset2KOash1_peak_892	7.26	8.25	-0.09	8.34	2.17e-11	1.36e-10	AFLA_043380:Promoter	AFLA_043380:NW_002477241.1:1353764-1354615:+:-1494	AFLA_043380(gene-AFLA_043380)	80;GO:0000003,biological_process reproduction;GO:0003006,biological_process developmental process involved in reproduction;GO:0005575,cellular_component cellular_component;GO:0005622,cellular_component intracellular;GO:0005623,cellular_component cell;GO:0005737,cellular_component cytoplasm;GO:0005739,cellular_component mitochondrion;GO:0005886,cellular_component plasma membrane;GO:0005938,cellula…	NA	NA	actin cortical patch protein Sur7, putative [Aspergillus flavus NRRL3357]	NA
NW_002477247.1	1882736	1883392	657	WT_vs_KOset2KOash1_peak_888	7.25	8.25	-0.09	8.33	2.08e-11	1.31e-10	AFLA_007060:Promoter;AFLA_007050:exon	AFLA_007050:NW_002477247.1:1882221-1883933:+:843	AFLA_007050(gene-AFLA_007050)	NA	NA	NA	conserved hypothetical protein [Aspergillus flavus NRRL3357]	NA
NW_002477242.1	1978410	1979106	697	WT_vs_KOset2KOash1_peak_952	7.24	8.23	-0.09	8.32	8.6e-11	5.05e-10	AFLA_062120:exon	AFLA_062120:NW_002477242.1:1978113-1979591:-:833	AFLA_062120(gene-AFLA_062120)	NA	NA	NA	amino acid transporter, putative [Aspergillus flavus NRRL3357]	NA
NW_002477243.1	1242780	1243528	749	WT_vs_KOset2KOash1_peak_891	7.24	8.23	-0.09	8.32	2.17e-11	1.36e-10	intergenic	AFLA_135600:NW_002477243.1:1243166-1244829:-:1675	AFLA_135600(gene-AFLA_135600)	NA	NA	NA	conserved hypothetical protein [Aspergillus flavus NRRL3357]	NA
NW_002477238.1	3489484	3490081	598	WT_vs_KOset2KOash1_peak_1024	7.2	8.19	-0.09	8.28	5.26e-10	2.87e-09	AFLA_035680:exon;AFLA_035690:Promoter	AFLA_035680:NW_002477238.1:3489418-3490297:-:514	AFLA_035680(gene-AFLA_035680)	10;GO:0003674,molecular_function molecular_function;GO:0003824,molecular_function catalytic activity;GO:0004301,molecular_function epoxide hydrolase activity;GO:0008150,biological_process biological_process;GO:0009636,biological_process response to toxic substance;GO:0016787,molecular_function hydrolase activity;GO:0016801,molecular_function hydrolase activity, acting on ether bonds;GO:0016803,mo…	NA	NA	hydrolase, putative [Aspergillus flavus NRRL3357]	NA
NW_002477237.1	784967	785644	678	WT_vs_KOset2KOash1_peak_925	7.2	8.19	-0.09	8.28	4.86e-11	2.94e-10	AFLA_075200:exon;AFLA_075190:Promoter	AFLA_075200:NW_002477237.1:784573-785663:+:732	AFLA_075200(gene-AFLA_075200)	NA	NA	NA	conserved hypothetical protein [Aspergillus flavus NRRL3357]	NA
NW_002477241.1	1378870	1379753	884	WT_vs_KOset2KOash1_peak_978	7.19	8.19	-0.09	8.27	1.83e-10	1.05e-09	AFLA_043470:Promoter;AFLA_043460:intron	AFLA_043470:NW_002477241.1:1380346-1382441:+:-1034	AFLA_043470(gene-AFLA_043470)	NA	NA	NA	ankyrin repeat-containing protein, putative [Aspergillus flavus NRRL3357]	NA
NW_002477248.1	606368	606915	548	WT_vs_KOset2KOash1_peak_895	7.19	8.19	-0.09	8.27	2.29e-11	1.43e-10	AFLA_050010:Promoter;AFLA_050030:Promoter;AFLA_050020:exon	AFLA_050020:NW_002477248.1:605525-606703:+:1116	AFLA_050020(gene-AFLA_050020)	NA	NA	NA	Ser/Thr protein phosphatase family protein [Aspergillus flavus NRRL3357]	NA
NW_002477237.1	2039285	2040222	938	WT_vs_KOset2KOash1_peak_1004	7.16	8.16	-0.09	8.24	3.24e-10	1.8e-09	intergenic	AFLA_079830:NW_002477237.1:2038916-2039292:+:837	AFLA_079830(gene-AFLA_079830)	6;GO:0005575,cellular_component cellular_component;GO:0005623,cellular_component cell;GO:0005886,cellular_component plasma membrane;GO:0016020,cellular_component membrane;GO:0044464,cellular_component cell part;GO:0071944,cellular_component cell periphery	NA	NA	stress response RCI peptide, putative [Aspergillus flavus NRRL3357]	NA
NW_002477250.1	1511727	1512255	529	WT_vs_KOset2KOash1_peak_917	7.15	8.14	-0.09	8.23	4.13e-11	2.52e-10	AFLA_121650:Promoter;AFLA_121660:exon	AFLA_121660:NW_002477250.1:1511897-1512705:-:714	AFLA_121660(gene-AFLA_121660)	NA	NA	NA	conserved hypothetical protein [Aspergillus flavus NRRL3357]	NA
NW_002477237.1	251696	255964	4269	WT_vs_KOset2KOash1_peak_420	9.88	10.87	2.64	8.23	1.91e-19	2.54e-18	AFLA_073190:Promoter	AFLA_073190:NW_002477237.1:253976-255905:+:-146	AFLA_073190(gene-AFLA_073190)	60;GO:0000032,biological_process cell wall mannoprotein biosynthetic process;GO:0003674,molecular_function molecular_function;GO:0003824,molecular_function catalytic activity;GO:0004771,molecular_function sterol esterase activity;GO:0005575,cellular_component cellular_component;GO:0005622,cellular_component intracellular;GO:0005623,cellular_component cell;GO:0005811,cellular_component lipid dropl…	NA	NA	ab-hydrolase associated lipase, putative [Aspergillus flavus NRRL3357]	NA
NW_002477241.1	175556	176163	608	WT_vs_KOset2KOash1_peak_916	7.14	8.13	-0.09	8.22	3.76e-11	2.3e-10	AFLA_038690:intron;AFLA_038700:Promoter;AFLA_038680:Promoter	AFLA_038690:NW_002477241.1:175326-176037:+:533	AFLA_038690(gene-AFLA_038690)	NA	NA	NA	phosphoglycerate mutase family protein, putative [Aspergillus flavus NRRL3357]	NA
NW_002477240.1	830480	833089	2610	WT_vs_KOset2KOash1_peak_322	9.65	10.64	2.42	8.22	1.81e-21	3.14e-20	AFLA_107320:exon	AFLA_107320:NW_002477240.1:830300-832081:+:1484	AFLA_107320(gene-AFLA_107320)	NA	NA	NA	conserved hypothetical protein [Aspergillus flavus NRRL3357]	NA
NW_002477237.1	1383830	1384648	819	WT_vs_KOset2KOash1_peak_1156	7.1	8.1	-0.09	8.18	1.06e-08	5.11e-08	AFLA_077440:exon	AFLA_077440:NW_002477237.1:1383564-1384638:+:675	AFLA_077440(gene-AFLA_077440)	NA	ltaE; threonine aldolase [EC:4.1.2.48]; K01620	260	threonine aldolase, putative [Aspergillus flavus NRRL3357]	NA
NW_002477238.1	1079522	1080105	584	WT_vs_KOset2KOash1_peak_1055	7.08	8.08	-0.09	8.16	1.04e-09	5.51e-09	AFLA_026900:Promoter	AFLA_026900:NW_002477238.1:1076283-1078277:-:-1536	AFLA_026900(gene-AFLA_026900)	47;GO:0000003,biological_process reproduction;GO:0003674,molecular_function molecular_function;GO:0005488,molecular_function binding;GO:0005515,molecular_function protein binding;GO:0005575,cellular_component cellular_component;GO:0005622,cellular_component intracellular;GO:0005623,cellular_component cell;GO:0005634,cellular_component nucleus;GO:0005975,biological_process carbohydrate metabolic p…	NA	NA	developmental regulator VosA [Aspergillus flavus NRRL3357]	NA
NW_002477242.1	1945248	1945692	445	WT_vs_KOset2KOash1_peak_1031	7.07	8.06	-0.09	8.15	5.73e-10	3.11e-09	AFLA_061990:exon	AFLA_061990:NW_002477242.1:1945140-1946338:-:868	AFLA_061990(gene-AFLA_061990)	NA	NA	NA	conserved hypothetical protein [Aspergillus flavus NRRL3357]	NA
NW_002477243.1	1384460	1385150	691	WT_vs_KOset2KOash1_peak_982	7.07	8.06	-0.09	8.15	1.99e-10	1.13e-09	AFLA_136060:Promoter;AFLA_136050:exon	AFLA_136050:NW_002477243.1:1384038-1385810:-:1005	AFLA_136050(gene-AFLA_136050)	NA	NA	NA	conserved hypothetical protein [Aspergillus flavus NRRL3357]	NA
NW_002477239.1	1284800	1285311	512	WT_vs_KOset2KOash1_peak_1146	7.03	8.02	-0.09	8.11	8.46e-09	4.13e-08	intergenic	AFLA_017630:NW_002477239.1:1287812-1288672:+:-2756	AFLA_017630(gene-AFLA_017630)	NA	NA	NA	hypothetical protein AFLA_017630 [Aspergillus flavus NRRL3357]	NA
NW_002477303.1	2047	2511	465	WT_vs_KOset2KOash1_peak_969	6.98	7.97	-0.09	8.06	1.55e-10	8.95e-10	intergenic	NA	NA	NA	NA	NA	NA	NA
NW_002477237.1	1278714	1279291	578	WT_vs_KOset2KOash1_peak_1026	6.96	7.95	-0.09	8.04	5.37e-10	2.93e-09	intergenic	AFLA_077020:NW_002477237.1:1274940-1276594:-:-2408	AFLA_077020(gene-AFLA_077020)	66;GO:0000149,molecular_function SNARE binding;GO:0002790,biological_process peptide secretion;GO:0003674,molecular_function molecular_function;GO:0005488,molecular_function binding;GO:0005515,molecular_function protein binding;GO:0005575,cellular_component cellular_component;GO:0005623,cellular_component cell;GO:0005886,cellular_component plasma membrane;GO:0006508,biological_process proteolysis…	NA	NA	DNA damage-inducible v-SNARE binding protein Ddi1, putative [Aspergillus flavus NRRL3357]	NA
NW_002477249.1	1423674	1424190	517	WT_vs_KOset2KOash1_peak_1061	6.95	7.94	-0.09	8.03	1.17e-09	6.15e-09	AFLA_102600:exon;AFLA_102610:Promoter	AFLA_102600:NW_002477249.1:1423607-1424604:-:672	AFLA_102600(gene-AFLA_102600)	69;GO:0003674,molecular_function molecular_function;GO:0003824,molecular_function catalytic activity;GO:0005575,cellular_component cellular_component;GO:0005622,cellular_component intracellular;GO:0005623,cellular_component cell;GO:0005737,cellular_component cytoplasm;GO:0005739,cellular_component mitochondrion;GO:0005740,cellular_component mitochondrial envelope;GO:0005741,cellular_component mit…	MGLL; acylglycerol lipase [EC:3.1.1.23]; K01054	561	alpha/beta hydrolase, putative [Aspergillus flavus NRRL3357]	NA
NW_002477239.1	1406480	1407034	555	WT_vs_KOset2KOash1_peak_1140	6.92	7.91	-0.09	8	7.16e-09	3.51e-08	AFLA_017990:exon	AFLA_017990:NW_002477239.1:1406567-1407377:-:620	AFLA_017990(gene-AFLA_017990)	NA	NA	NA	conserved hypothetical protein [Aspergillus flavus NRRL3357]	NA
NW_002477240.1	2079363	2082844	3482	WT_vs_KOset2KOash1_peak_630	10.09	11.08	3.08	8	1.59e-15	1.41e-14	AFLA_112050:exon	AFLA_112050:NW_002477240.1:2079337-2083145:-:2041	AFLA_112050(gene-AFLA_112050)	129;GO:0000322,cellular_component storage vacuole;GO:0000323,cellular_component lytic vacuole;GO:0000324,cellular_component fungal-type vacuole;GO:0000329,cellular_component fungal-type vacuole membrane;GO:0003333,biological_process amino acid transmembrane transport;GO:0003674,molecular_function molecular_function;GO:0005215,molecular_function transporter activity;GO:0005342,molecular_function o…	NA	NA	cation chloride cotransporter, putative [Aspergillus flavus NRRL3357]	NA
NW_002477238.1	1433451	1433918	468	WT_vs_KOset2KOash1_peak_1017	6.88	7.88	-0.09	7.96	4.58e-10	2.52e-09	AFLA_028130:exon	AFLA_028130:NW_002477238.1:1432403-1434313:-:628	AFLA_028130(gene-AFLA_028130)	NA	E2.7.1.12, gntK, idnK; gluconokinase [EC:2.7.1.12]; K00851	30	thermoresistant gluconokinase family protein [Aspergillus flavus NRRL3357]	NA
NW_002477246.1	1619691	1620131	441	WT_vs_KOset2KOash1_peak_1010	6.87	7.86	-0.09	7.95	4.19e-10	2.32e-09	intergenic	AFLA_129170:NW_002477246.1:1617188-1617824:-:-2087	AFLA_129170(gene-AFLA_129170)	NA	NA	NA	conserved hypothetical protein [Aspergillus flavus NRRL3357]	NA
NW_002477237.1	496320	498182	1863	WT_vs_KOset2KOash1_peak_453	8.91	9.91	2.01	7.89	6.81e-19	8.41e-18	AFLA_074070:exon;AFLA_074080:Promoter	AFLA_074070:NW_002477237.1:496317-498266:+:934	AFLA_074070(gene-AFLA_074070)	NA	NA	NA	siderochrome-iron transporter, putative [Aspergillus flavus NRRL3357]	NA
NW_002477238.1	235965	236464	500	WT_vs_KOset2KOash1_peak_1091	6.78	7.77	-0.09	7.85	2.5e-09	1.28e-08	AFLA_023750:Promoter;AFLA_023740:intron	AFLA_023740:NW_002477238.1:235356-236547:+:858	AFLA_023740(gene-AFLA_023740)	NA	HPGDS; prostaglandin-H2 D-isomerase / glutathione transferase [EC:5.3.99.2 2.5.1.18]; K04097	48000590	glutathione S-transferase, putative [Aspergillus flavus NRRL3357]	NA
NW_002477250.1	1639691	1641890	2200	WT_vs_KOset2KOash1_peak_581	9.27	10.26	2.42	7.84	2.41e-16	2.31e-15	AFLA_122180:exon	AFLA_122180:NW_002477250.1:1639563-1641913:+:1227	AFLA_122180(gene-AFLA_122180)	NA	NA	NA	conserved hypothetical protein [Aspergillus flavus NRRL3357]	NA
NW_002477239.1	762121	763784	1664	WT_vs_KOset2KOash1_peak_491	8.44	9.43	1.66	7.78	3.61e-18	4.11e-17	AFLA_015640:exon	AFLA_015640:NW_002477239.1:762903-765189:+:49	AFLA_015640(gene-AFLA_015640)	NA	NA	NA	kinesin, putative [Aspergillus flavus NRRL3357]	NA
NW_002477239.1	1697129	1697630	502	WT_vs_KOset2KOash1_peak_1190	6.67	7.67	-0.09	7.75	2.32e-08	1.09e-07	AFLA_019020:Promoter	AFLA_019020:NW_002477239.1:1695073-1696372:-:-1007	AFLA_019020(gene-AFLA_019020)	84;GO:0000166,molecular_function nucleotide binding;GO:0002097,biological_process tRNA wobble base modification;GO:0002098,biological_process tRNA wobble uridine modification;GO:0003674,molecular_function molecular_function;GO:0003682,molecular_function chromatin binding;GO:0003824,molecular_function catalytic activity;GO:0005488,molecular_function binding;GO:0005524,molecular_function ATP bindin…	NA	NA	RNA polymerase II Elongator complex associated protein Kti12 [Aspergillus flavus NRRL3357]	NA
NW_002477244.1	1533838	1537717	3880	WT_vs_KOset2KOash1_peak_814	10.06	11.06	3.36	7.7	1.9e-12	1.3e-11	AFLA_069900:exon	AFLA_069900:NW_002477244.1:1533890-1538470:-:2692	AFLA_069900(gene-AFLA_069900)	163;GO:0000166,molecular_function nucleotide binding;GO:0000322,cellular_component storage vacuole;GO:0000323,cellular_component lytic vacuole;GO:0000324,cellular_component fungal-type vacuole;GO:0000724,biological_process double-strand break repair via homologous recombination;GO:0000725,biological_process recombinational repair;GO:0003674,molecular_function molecular_function;GO:0003824,molecul…	ABCG2.PDR, CDR1; ATP-binding cassette, subfamily G (WHITE), member 2, PDR; K08711	2010	hypothetical protein AFLA_069900 [Aspergillus flavus NRRL3357]	NA
NW_002477240.1	736702	738472	1771	WT_vs_KOset2KOash1_peak_656	9.11	10.11	2.42	7.68	7.14e-15	6.09e-14	AFLA_106940:exon	AFLA_106940:NW_002477240.1:737134-738944:-:1357	AFLA_106940(gene-AFLA_106940)	NA	NA	NA	conserved hypothetical protein [Aspergillus flavus NRRL3357]	NA
NW_002477252.1	47127	47576	450	WT_vs_KOset2KOash1_peak_1159	6.55	7.55	-0.09	7.63	1.13e-08	5.43e-08	AFLA_114360:Promoter;AFLA_114370:exon	AFLA_114370:NW_002477252.1:47207-47891:-:539	AFLA_114370(gene-AFLA_114370)	NA	NA	NA	O-methyltransferase, putative [Aspergillus flavus NRRL3357]	NA
NW_002477251.1	147635	153607	5973	WT_vs_KOset2KOash1_peak_959	10.61	11.6	4	7.6	1.05e-10	6.1e-10	AFLA_007930:exon	AFLA_007930:NW_002477251.1:149986-151597:-:976	AFLA_007930(gene-AFLA_007930)	NA	NA	NA	conserved hypothetical protein [Aspergillus flavus NRRL3357]	NA
NW_002477250.1	222112	223697	1586	WT_vs_KOset2KOash1_peak_583	8.45	9.44	1.85	7.6	2.54e-16	2.44e-15	AFLA_116660:Promoter;AFLA_116650:intron	AFLA_116650:NW_002477250.1:222179-223583:+:725	AFLA_116650(gene-AFLA_116650)	26;GO:0000272,biological_process polysaccharide catabolic process;GO:0003674,molecular_function molecular_function;GO:0003824,molecular_function catalytic activity;GO:0005975,biological_process carbohydrate metabolic process;GO:0005976,biological_process polysaccharide metabolic process;GO:0008150,biological_process biological_process;GO:0008152,biological_process metabolic process;GO:0009056,bio…	NA	NA	pectate lyase, putative [Aspergillus flavus NRRL3357]	NA
NW_002477239.1	823395	827836	4442	WT_vs_KOset2KOash1_peak_879	9.69	10.68	3.15	7.53	1.58e-11	1.01e-10	AFLA_015830:Promoter;AFLA_015810:exon;AFLA_015820:Promoter	AFLA_015820:NW_002477239.1:825961-826484:+:-345	AFLA_015820(gene-AFLA_015820)	NA	CS, gltA; citrate synthase [EC:2.3.3.1]; K01647	2000630	hypothetical protein AFLA_015820 [Aspergillus flavus NRRL3357]	NA
NW_002477243.1	1653531	1658033	4503	WT_vs_KOset2KOash1_peak_973	10.28	11.27	3.78	7.48	1.7e-10	9.74e-10	AFLA_137040:exon	AFLA_137040:NW_002477243.1:1653525-1656225:+:2257	AFLA_137040(gene-AFLA_137040)	157;GO:0000075,biological_process cell cycle checkpoint;GO:0000076,biological_process DNA replication checkpoint;GO:0000228,cellular_component nuclear chromosome;GO:0000278,biological_process mitotic cell cycle;GO:0000723,biological_process telomere maintenance;GO:0000781,cellular_component chromosome, telomeric region;GO:0000784,cellular_component nuclear chromosome, telomeric region;GO:0000785,…	NA	NA	hypothetical protein AFLA_137040 [Aspergillus flavus NRRL3357]	NA
NW_002477237.1	3323606	3327145	3540	WT_vs_KOset2KOash1_peak_937	9.91	10.9	3.42	7.48	5.96e-11	3.56e-10	AFLA_084640:exon	AFLA_084640:NW_002477237.1:3324500-3326027:+:875	AFLA_084640(gene-AFLA_084640)	NA	NA	NA	conserved hypothetical protein [Aspergillus flavus NRRL3357]	NA
NW_002477237.1	958785	959982	1198	WT_vs_KOset2KOash1_peak_722	8.63	9.62	2.16	7.45	8.56e-14	6.63e-13	AFLA_075940:exon	AFLA_075940:NW_002477237.1:958971-959768:-:384	AFLA_075940(gene-AFLA_075940)	NA	NA	NA	conserved hypothetical protein [Aspergillus flavus NRRL3357]	NA
NW_002477238.1	313250	314107	858	WT_vs_KOset2KOash1_peak_644	7.86	8.86	1.44	7.42	3.22e-15	2.8e-14	AFLA_024100:Promoter;AFLA_024090:exon	AFLA_024090:NW_002477238.1:312506-314539:+:1172	AFLA_024090(gene-AFLA_024090)	NA	NA	NA	efflux pump antibiotic resistance protein, putative [Aspergillus flavus NRRL3357]	NA
NW_002477237.1	1482497	1486731	4235	WT_vs_KOset2KOash1_peak_1002	10.11	11.1	3.69	7.41	3.19e-10	1.78e-09	AFLA_077880:exon	AFLA_077880:NW_002477237.1:1484199-1487043:-:2429	AFLA_077880(gene-AFLA_077880)	NA	NA	NA	K+ homeostasis protein Kha1, putative [Aspergillus flavus NRRL3357]	NA
NW_002477241.1	1019311	1023760	4450	WT_vs_KOset2KOash1_peak_1003	9.85	10.84	3.47	7.37	3.19e-10	1.78e-09	AFLA_042020:exon	AFLA_042020:NW_002477241.1:1020667-1021548:-:12	AFLA_042020(gene-AFLA_042020)	NA	fabG, OAR1; 3-oxoacyl-[acyl-carrier protein] reductase [EC:1.1.1.100]; K00059	6100780	3-ketoacyl-acyl carrier protein reductase, putative [Aspergillus flavus NRRL3357]	NA
NW_002477244.1	48115	51802	3688	WT_vs_KOset2KOash1_peak_1043	9.97	10.96	3.64	7.32	7.77e-10	4.16e-09	AFLA_064320:intron	AFLA_064320:NW_002477244.1:47757-50991:+:2201	AFLA_064320(gene-AFLA_064320)	NA	NA	NA	oligopeptide transporter, putative [Aspergillus flavus NRRL3357]	NA
NW_002477238.1	3536869	3538498	1630	WT_vs_KOset2KOash1_peak_863	8.86	9.85	2.54	7.32	1.05e-11	6.79e-11	AFLA_035870:Promoter	AFLA_035870:NW_002477238.1:3537965-3540469:+:-281	AFLA_035870(gene-AFLA_035870)	NA	NA	NA	conserved hypothetical protein [Aspergillus flavus NRRL3357]	NA
NW_002477248.1	87281	93190	5910	WT_vs_KOset2KOash1_peak_1119	10.64	11.63	4.32	7.31	4.44e-09	2.22e-08	intergenic	AFLA_048310:NW_002477248.1:91252-93682:-:3446	AFLA_048310(gene-AFLA_048310)	NA	NA	NA	conserved hypothetical protein [Aspergillus flavus NRRL3357]	NA
NW_002477240.1	1312584	1314008	1425	WT_vs_KOset2KOash1_peak_900	8.59	9.58	2.31	7.27	2.46e-11	1.53e-10	AFLA_109130:exon	AFLA_109130:NW_002477240.1:1312180-1313662:+:1116	AFLA_109130(gene-AFLA_109130)	NA	NA	NA	conserved hypothetical protein [Aspergillus flavus NRRL3357]	NA
NW_002477250.1	355393	358556	3164	WT_vs_KOset2KOash1_peak_1071	9.15	10.14	3	7.14	1.59e-09	8.29e-09	AFLA_117070:Promoter	AFLA_117070:NW_002477250.1:357374-358438:+:-399	AFLA_117070(gene-AFLA_117070)	NA	NA	NA	Kelch repeat protein [Aspergillus flavus NRRL3357]	NA
NW_002477242.1	88658	89144	487	WT_vs_KOset2KOash1_peak_911	6.97	7.96	0.87	7.09	3.51e-11	2.16e-10	AFLA_054960:exon	AFLA_054960:NW_002477242.1:87939-89822:-:921	AFLA_054960(gene-AFLA_054960)	NA	E3.5.1.4, amiE; amidase [EC:3.5.1.4]; K01426	3300036000380	acetamidase [Aspergillus flavus NRRL3357]	NA
NW_002479592.1	75	813	739	WT_vs_KOset2KOash1_peak_976	8.45	9.44	2.42	7.01	1.79e-10	1.02e-09	intergenic	NA	NA	NA	NA	NA	NA	NA
NW_002477238.1	1092150	1094248	2099	WT_vs_KOset2KOash1_peak_1340	5.92	6.91	-0.09	7	4.88e-07	2.03e-06	AFLA_026950:exon	AFLA_026950:NW_002477238.1:1093085-1094594:-:1395	AFLA_026950(gene-AFLA_026950)	71;GO:0003674,molecular_function molecular_function;GO:0003676,molecular_function nucleic acid binding;GO:0003723,molecular_function RNA binding;GO:0003729,molecular_function mRNA binding;GO:0003824,molecular_function catalytic activity;GO:0003988,molecular_function acetyl-CoA C-acyltransferase activity;GO:0005488,molecular_function binding;GO:0005575,cellular_component cellular_component;GO:0005…	ACAA1; acetyl-CoA acyltransferase 1 [EC:2.3.1.16]; K07513	7.10028e+21	3-ketoacyl-coA thiolase peroxisomal A precursor [Aspergillus flavus NRRL3357]	NA
NW_002477238.1	1038340	1041787	3448	WT_vs_KOset2KOash1_peak_1222	10.09	11.08	4.08	7	3.74e-08	1.71e-07	AFLA_026790:exon	AFLA_026790:NW_002477238.1:1038333-1041929:+:1730	AFLA_026790(gene-AFLA_026790)	145;GO:0000003,biological_process reproduction;GO:0001516,biological_process prostaglandin biosynthetic process;GO:0003006,biological_process developmental process involved in reproduction;GO:0003674,molecular_function molecular_function;GO:0003824,molecular_function catalytic activity;GO:0004601,molecular_function peroxidase activity;GO:0006082,biological_process organic acid metabolic process;G…	LDS; linoleate 8R-lipoxygenase / 9,12-octadecadienoate 8-hydroperoxide 8S-isomerase [EC:1.13.11.60 5.4.4.6]; K17864; PPOA; linoleate 8R-lipoxygenase / 9,12-octadecadienoate 8-hydroperoxide 8R-isomerase [EC:1.13.11.60 5.4.4.5]; K17863; PPOC; linoleate 10R-lipoxygenase [EC:1.13.11.62]; K17862; PTGS2, COX2; prostaglandin-endoperoxide synthase 2 [EC:1.14.99.1]; K11987	59000591	fatty acid oxygenase PpoA, putative [Aspergillus flavus NRRL3357]	NA
NW_002477240.1	2291242	2294492	3251	WT_vs_KOset2KOash1_peak_1189	9.48	10.47	3.47	7	2.3e-08	1.08e-07	intergenic	AFLA_112800:NW_002477240.1:2290950-2292159:+:1917	AFLA_112800(gene-AFLA_112800)	NA	NA	NA	L-lactate dehydrogenase [Aspergillus flavus NRRL3357]	NA
NW_002477238.1	3315324	3317452	2129	WT_vs_KOset2KOash1_peak_1207	9.5	10.49	3.53	6.96	3.04e-08	1.41e-07	AFLA_035080:exon	AFLA_035080:NW_002477238.1:3315079-3317250:+:1309	AFLA_035080(gene-AFLA_035080)	NA	NA	NA	glucose-methanol-choline (gmc) oxidoreductase, putative [Aspergillus flavus NRRL3357]	NA
NW_002477245.1	1387257	1389343	2087	WT_vs_KOset2KOash1_peak_1202	9.44	10.43	3.47	6.96	2.88e-08	1.34e-07	AFLA_094160:exon	AFLA_094160:NW_002477245.1:1387216-1389661:-:1361	AFLA_094160(gene-AFLA_094160)	NA	NA	NA	conserved hypothetical protein [Aspergillus flavus NRRL3357]	NA
NW_002477238.1	1200283	1201496	1214	WT_vs_KOset2KOash1_peak_1038	8.39	9.38	2.42	6.96	6.71e-10	3.61e-09	AFLA_027330:Promoter	AFLA_027330:NW_002477238.1:1202065-1206761:+:-1175	AFLA_027330(gene-AFLA_027330)	NA	NA	NA	conserved hypothetical protein [Aspergillus flavus NRRL3357]	NA
NW_002477239.1	2576677	2578548	1872	WT_vs_KOset2KOash1_peak_1234	9.2	10.19	3.24	6.95	5.35e-08	2.42e-07	AFLA_022220:exon	AFLA_022220:NW_002477239.1:2575987-2578380:+:1625	AFLA_022220(gene-AFLA_022220)	59;GO:0003674,molecular_function molecular_function;GO:0003824,molecular_function catalytic activity;GO:0003873,molecular_function 6-phosphofructo-2-kinase activity;GO:0005575,cellular_component cellular_component;GO:0005622,cellular_component intracellular;GO:0005623,cellular_component cell;GO:0005737,cellular_component cytoplasm;GO:0005975,biological_process carbohydrate metabolic process;GO:00…	E2.7.1.105, PFK; 6-phosphofructo-2-kinase [EC:2.7.1.105]; K00900	51	6-phosphofructo-2-kinase 1 [Aspergillus flavus NRRL3357]	NA
NW_002477241.1	985808	997918	12111	WT_vs_KOset2KOash1_peak_2079	11.59	12.57	5.65	6.93	0.000872	0.00235	AFLA_041920:exon	AFLA_041920:NW_002477241.1:990139-993520:-:1657	AFLA_041920(gene-AFLA_041920)	NA	NA	NA	ankyrin repeat protein [Aspergillus flavus NRRL3357]	NA
NW_002477237.1	2272175	2274802	2628	WT_vs_KOset2KOash1_peak_1171	8.83	9.82	2.92	6.89	1.64e-08	7.81e-08	intergenic	AFLA_080660:NW_002477237.1:2273686-2274984:-:1495	AFLA_080660(gene-AFLA_080660)	NA	E3.5.1.1, ansA, ansB; L-asparaginase [EC:3.5.1.1]; K01424	25000460	L-asparaginase [Aspergillus flavus NRRL3357]	NA
NW_002477248.1	1303983	1310609	6627	WT_vs_KOset2KOash1_peak_1968	10.89	11.88	5	6.88	0.00042	0.00119	AFLA_052460:exon	AFLA_052460:NW_002477248.1:1304061-1308373:+:3235	AFLA_052460(gene-AFLA_052460)	NA	NA	NA	PE repeat family protein [Aspergillus flavus NRRL3357]	NA
NW_002477241.1	1140370	1142197	1828	WT_vs_KOset2KOash1_peak_1249	8.94	9.92	3.08	6.85	7.25e-08	3.24e-07	AFLA_042490:exon	AFLA_042490:NW_002477241.1:1140720-1142463:-:1179	AFLA_042490(gene-AFLA_042490)	NA	lhpI; cis-L-3-hydroxyproline dehydratase [EC:4.2.1.171]; K09123	330	DUF521 domain protein [Aspergillus flavus NRRL3357]	NA
NW_002477243.1	339715	340885	1171	WT_vs_KOset2KOash1_peak_1233	8.72	9.71	2.9	6.81	5.17e-08	2.34e-07	AFLA_132340:exon	AFLA_132340:NW_002477243.1:339673-340908:-:608	AFLA_132340(gene-AFLA_132340)	NA	NA	NA	conserved hypothetical protein [Aspergillus flavus NRRL3357]	NA
NW_002477237.1	2048833	2049813	981	WT_vs_KOset2KOash1_peak_1021	7.99	8.98	2.16	6.81	4.98e-10	2.73e-09	AFLA_079860:exon	AFLA_079860:NW_002477237.1:2048593-2050104:-:781	AFLA_079860(gene-AFLA_079860)	NA	NA	NA	lipase/serine esterase, putative [Aspergillus flavus NRRL3357]	NA
NW_002477238.1	4074484	4084342	9859	WT_vs_KOset2KOash1_peak_2149	11.48	12.47	5.72	6.75	0.00128	0.00334	AFLA_037750:exon	AFLA_037750:NW_002477238.1:4078898-4084690:+:515	AFLA_037750(gene-AFLA_037750)	31;GO:0000502,cellular_component proteasome complex;GO:0003674,molecular_function molecular_function;GO:0005198,molecular_function structural molecule activity;GO:0005488,molecular_function binding;GO:0005515,molecular_function protein binding;GO:0005575,cellular_component cellular_component;GO:0005622,cellular_component intracellular;GO:0005623,cellular_component cell;GO:0005634,cellular_compone…	NA	NA	proteasome component (Ecm29), putative [Aspergillus flavus NRRL3357]	NA
NW_002477250.1	891493	893151	1659	WT_vs_KOset2KOash1_peak_1236	8.84	9.83	3.08	6.75	5.48e-08	2.48e-07	AFLA_119080:exon	AFLA_119080:NW_002477250.1:891905-892902:-:580	AFLA_119080(gene-AFLA_119080)	NA	NA	NA	hypothetical protein AFLA_119080 [Aspergillus flavus NRRL3357]	NA
NW_002477238.1	2016758	2019311	2554	WT_vs_KOset2KOash1_peak_1396	9.67	10.65	4.04	6.61	8.84e-07	3.54e-06	AFLA_030190:exon	AFLA_030190:NW_002477238.1:2016504-2019161:+:1530	AFLA_030190(gene-AFLA_030190)	NA	NA	NA	sulfate transporter, putative [Aspergillus flavus NRRL3357]	NA
NW_002477237.1	962198	964096	1899	WT_vs_KOset2KOash1_peak_1378	9.17	10.16	3.59	6.57	6.8e-07	2.76e-06	AFLA_075950:exon	AFLA_075950:NW_002477237.1:962237-964210:+:910	AFLA_075950(gene-AFLA_075950)	NA	NA	NA	ferric-chelate reductase (Fre2), putative [Aspergillus flavus NRRL3357]	NA
NW_002477238.1	322790	323414	625	WT_vs_KOset2KOash1_peak_1077	7	7.99	1.44	6.55	1.79e-09	9.29e-09	AFLA_024140:exon	AFLA_024140:NW_002477238.1:322445-324308:-:1206	AFLA_024140(gene-AFLA_024140)	NA	ssuD; alkanesulfonate monooxygenase [EC:1.14.14.5]; K04091	920	xenobiotic compound monooxygenase, DszA family, putative [Aspergillus flavus NRRL3357]	NA
NW_002477244.1	1950635	1960868	10234	WT_vs_KOset2KOash1_peak_2224	11.25	12.23	5.72	6.51	0.0019	0.00477	AFLA_071310:Promoter	AFLA_071320:NW_002477244.1:1954743-1955516:+:1008	AFLA_071320(gene-AFLA_071320)	75;GO:0000462,biological_process maturation of SSU-rRNA from tricistronic rRNA transcript (SSU-rRNA, 5.8S rRNA, LSU-rRNA);GO:0002181,biological_process cytoplasmic translation;GO:0002182,biological_process cytoplasmic translational elongation;GO:0003674,molecular_function molecular_function;GO:0003735,molecular_function structural constituent of ribosome;GO:0005198,molecular_function structural m…	RP-S24e, RPS24; small subunit ribosomal protein S24e; K02974	3010	40S ribosomal protein S24 [Aspergillus flavus NRRL3357]	NA
NW_002477243.1	1321773	1323140	1368	WT_vs_KOset2KOash1_peak_1370	8.7	9.69	3.22	6.46	6.44e-07	2.63e-06	AFLA_135870:exon;AFLA_135880:Promoter	AFLA_135870:NW_002477243.1:1322328-1323144:-:687	AFLA_135870(gene-AFLA_135870)	64;GO:0000228,cellular_component nuclear chromosome;GO:0000785,cellular_component chromatin;GO:0000790,cellular_component nuclear chromatin;GO:0005575,cellular_component cellular_component;GO:0005622,cellular_component intracellular;GO:0005623,cellular_component cell;GO:0005634,cellular_component nucleus;GO:0005694,cellular_component chromosome;GO:0006325,biological_process chromatin organization…	NA	NA	PAPA-1-like conserved region protein [Aspergillus flavus NRRL3357]	NA
NW_002477237.1	358226	358797	572	WT_vs_KOset2KOash1_peak_1224	7.02	8.01	1.56	6.45	4.22e-08	1.93e-07	AFLA_073610:exon;AFLA_073600:Promoter	AFLA_073610:NW_002477237.1:357858-358722:+:653	AFLA_073610(gene-AFLA_073610)	NA	NA	NA	conserved hypothetical protein [Aspergillus flavus NRRL3357]	NA
NW_002477252.1	32954	33858	905	WT_vs_KOset2KOash1_peak_1205	7.62	8.6	2.16	6.44	2.99e-08	1.39e-07	AFLA_114290:Promoter;AFLA_114300:exon	AFLA_114300:NW_002477252.1:32948-34046:-:640	AFLA_114300(gene-AFLA_114300)	NA	NA	NA	conserved hypothetical protein [Aspergillus flavus NRRL3357]	NA
NW_002477242.1	496053	498746	2694	WT_vs_KOset2KOash1_peak_1493	9.21	10.2	3.78	6.41	2.91e-06	1.09e-05	AFLA_056460:intron	AFLA_056460:NW_002477242.1:496081-498513:+:1318	AFLA_056460(gene-AFLA_056460)	104;GO:0000155,molecular_function phosphorelay sensor kinase activity;GO:0000156,molecular_function phosphorelay response regulator activity;GO:0000160,biological_process phosphorelay signal transduction system;GO:0002831,biological_process regulation of response to biotic stimulus;GO:0002833,biological_process positive regulation of response to biotic stimulus;GO:0003674,molecular_function molec…	NA	NA	histidine kinase 1, 2, 3 plant, putative [Aspergillus flavus NRRL3357]	NA
NW_002477240.1	1974381	1976361	1981	WT_vs_KOset2KOash1_peak_1442	8.65	9.63	3.29	6.34	1.66e-06	6.42e-06	AFLA_111580:Promoter;AFLA_111560:Promoter;AFLA_111570:exon	AFLA_111580:NW_002477240.1:1976171-1976959:+:-800	AFLA_111580(gene-AFLA_111580)	NA	NA	NA	conserved hypothetical protein [Aspergillus flavus NRRL3357]	NA
NW_002477249.1	1481239	1483020	1782	WT_vs_KOset2KOash1_peak_1528	9.12	10.1	3.78	6.32	4.56e-06	1.67e-05	AFLA_102830:exon;AFLA_102820:Promoter	AFLA_102830:NW_002477249.1:1481108-1482382:-:252	AFLA_102830(gene-AFLA_102830)	NA	NA	NA	C6 transcription factor, putative [Aspergillus flavus NRRL3357]	NA
NW_002477243.1	1789313	1791232	1920	WT_vs_KOset2KOash1_peak_1459	7.83	8.81	2.54	6.28	2.03e-06	7.76e-06	intergenic	AFLA_137540:NW_002477243.1:1789155-1789731:+:1117	AFLA_137540(gene-AFLA_137540)	NA	NA	NA	conserved hypothetical protein [Aspergillus flavus NRRL3357]	NA
NW_002477238.1	1599304	1600384	1081	WT_vs_KOset2KOash1_peak_1343	7.95	8.93	2.64	6.28	5.05e-07	2.1e-06	AFLA_028740:Promoter;AFLA_028750:exon	AFLA_028750:NW_002477238.1:1599256-1600220:-:376	AFLA_028750(gene-AFLA_028750)	NA	NA	NA	UMTA methyltransferase family protein [Aspergillus flavus NRRL3357]	NA
NW_002477246.1	1012549	1014104	1556	WT_vs_KOset2KOash1_peak_1453	8.45	9.43	3.15	6.27	1.89e-06	7.27e-06	AFLA_126980:Promoter;AFLA_126970:exon	AFLA_126980:NW_002477246.1:1014061-1015736:+:-734	AFLA_126980(gene-AFLA_126980)	NA	NA	NA	conserved hypothetical protein [Aspergillus flavus NRRL3357]	NA
NW_002477239.1	1634174	1637583	3410	WT_vs_KOset2KOash1_peak_1593	10.03	11.01	4.76	6.26	1.12e-05	3.92e-05	AFLA_018800:intron	AFLA_018800:NW_002477239.1:1633987-1637511:-:1632	AFLA_018800(gene-AFLA_018800)	3;GO:0006807,biological_process nitrogen compound metabolic process;GO:0008150,biological_process biological_process;GO:0008152,biological_process metabolic process	NIT-6; nitrite reductase (NAD(P)H) [EC:1.7.1.4]; K17877	910	nitrite reductase NiiA [Aspergillus flavus NRRL3357]	NA
NW_002477239.1	273325	274716	1392	WT_vs_KOset2KOash1_peak_1482	8.34	9.32	3.08	6.24	2.57e-06	9.71e-06	AFLA_013830:exon	AFLA_013830:NW_002477239.1:273099-274595:+:921	AFLA_013830(gene-AFLA_013830)	NA	NA	NA	amino acid transporter, putative [Aspergillus flavus NRRL3357]	NA
NW_002477241.1	2326873	2331242	4370	WT_vs_KOset2KOash1_peak_1607	9.95	10.93	4.71	6.22	1.38e-05	4.81e-05	intergenic	AFLA_046860:NW_002477241.1:2326635-2328770:+:2422	AFLA_046860(gene-AFLA_046860)	NA	NA	NA	MFS monosaccharide transporter (Hxt8), putative [Aspergillus flavus NRRL3357]	NA
NW_002477237.1	243077	244141	1065	WT_vs_KOset2KOash1_peak_1506	8.34	9.32	3.15	6.17	3.4e-06	1.26e-05	AFLA_073160:Promoter;AFLA_073150:exon	AFLA_073150:NW_002477237.1:242275-244032:+:1334	AFLA_073150(gene-AFLA_073150)	NA	NA	NA	SAM domain methyltransferase, putative [Aspergillus flavus NRRL3357]	NA
NW_002477240.1	509722	512720	2999	WT_vs_KOset2KOash1_peak_1577	8.71	9.69	3.53	6.16	8.74e-06	3.1e-05	AFLA_106130:Promoter;AFLA_106120:Promoter	AFLA_106120:NW_002477240.1:511300-512573:+:-79	AFLA_106120(gene-AFLA_106120)	NA	NA	NA	conserved hypothetical protein [Aspergillus flavus NRRL3357]	NA
NW_002477238.1	3593942	3595127	1186	WT_vs_KOset2KOash1_peak_1497	8.18	9.16	3	6.16	3e-06	1.12e-05	AFLA_036090:exon;AFLA_036080:Promoter	AFLA_036090:NW_002477238.1:3593560-3595068:+:974	AFLA_036090(gene-AFLA_036090)	43;GO:0003674,molecular_function molecular_function;GO:0003824,molecular_function catalytic activity;GO:0004411,molecular_function homogentisate 1,2-dioxygenase activity;GO:0006082,biological_process organic acid metabolic process;GO:0006520,biological_process cellular amino acid metabolic process;GO:0006558,biological_process L-phenylalanine metabolic process;GO:0006559,biological_process L-phen…	HGD, hmgA; homogentisate 1,2-dioxygenase [EC:1.13.11.5]; K00451	350	homogentisate 1,2-dioxygenase (HmgA), putative [Aspergillus flavus NRRL3357]	NA
NW_002477238.1	3111839	3113343	1505	WT_vs_KOset2KOash1_peak_1548	8.58	9.56	3.42	6.15	6.55e-06	2.36e-05	AFLA_034260:Promoter;AFLA_034270:Promoter;AFLA_034280:Promoter	AFLA_034260:NW_002477238.1:3111676-3112573:-:-18	AFLA_034260(gene-AFLA_034260)	NA	LYPLA2; lysophospholipase II [EC:3.1.1.5]; K06130	564	conserved hypothetical protein [Aspergillus flavus NRRL3357]	NA
NW_002477243.1	1495452	1500043	4592	WT_vs_KOset2KOash1_peak_1670	9.99	10.97	4.85	6.12	2.48e-05	8.31e-05	AFLA_136480:exon	AFLA_136480:NW_002477243.1:1497092-1498865:-:1117	AFLA_136480(gene-AFLA_136480)	NA	NA	NA	xylosidase : arabinofuranosidase [Aspergillus flavus NRRL3357]	NA
NW_002477251.1	1244363	1254178	9816	WT_vs_KOset2KOash1_peak_2425	11.52	12.5	6.4	6.1	0.00601	0.0139	AFLA_012110:exon	AFLA_012110:NW_002477251.1:1246894-1251561:-:2290	AFLA_012110(gene-AFLA_012110)	80;GO:0003674,molecular_function molecular_function;GO:0003676,molecular_function nucleic acid binding;GO:0003723,molecular_function RNA binding;GO:0003729,molecular_function mRNA binding;GO:0005488,molecular_function binding;GO:0005575,cellular_component cellular_component;GO:0005622,cellular_component intracellular;GO:0005623,cellular_component cell;GO:0005634,cellular_component nucleus;GO:0005…	CPSF1, CFT1; cleavage and polyadenylation specificity factor subunit 1; K14401	3015	cleavage and polyadenylation specificity factor subunit A, putative [Aspergillus flavus NRRL3357]	NA
NW_002477251.1	386020	386860	841	WT_vs_KOset2KOash1_peak_1462	7.75	8.73	2.64	6.09	2.11e-06	8.08e-06	AFLA_008900:exon;AFLA_008890:Promoter	AFLA_008900:NW_002477251.1:385618-386815:+:822	AFLA_008900(gene-AFLA_008900)	NA	NA	NA	conserved hypothetical protein [Aspergillus flavus NRRL3357]	NA
NW_002477243.1	1571289	1573308	2020	WT_vs_KOset2KOash1_peak_1646	9.01	9.99	3.92	6.07	2.03e-05	6.88e-05	AFLA_136720:exon	AFLA_136720:NW_002477243.1:1570697-1573619:+:1601	AFLA_136720(gene-AFLA_136720)	NA	NA	NA	conserved hypothetical protein [Aspergillus flavus NRRL3357]	NA
NW_002477248.1	1869428	1872653	3226	WT_vs_KOset2KOash1_peak_1699	9.12	10.1	4.08	6.02	3.77e-05	0.000124	AFLA_054550:Promoter	AFLA_054550:NW_002477248.1:1871454-1872730:+:-413	AFLA_054550(gene-AFLA_054550)	NA	NA	NA	myo inositol dehydrogenase, putative [Aspergillus flavus NRRL3357]	NA
NW_002477248.1	59628	60205	578	WT_vs_KOset2KOash1_peak_1403	7.35	8.32	2.3	6.02	1.02e-06	4.08e-06	AFLA_048200:Promoter	AFLA_048200:NW_002477248.1:61166-62950:+:-1249	AFLA_048200(gene-AFLA_048200)	113;GO:0000003,biological_process reproduction;GO:0000154,biological_process rRNA modification;GO:0000495,biological_process box H/ACA snoRNA 3'-end processing;GO:0001522,biological_process pseudouridine synthesis;GO:0003674,molecular_function molecular_function;GO:0003676,molecular_function nucleic acid binding;GO:0003723,molecular_function RNA binding;GO:0003729,molecular_function mRNA binding;…	DKC1, NOLA4, CBF5; H/ACA ribonucleoprotein complex subunit 4 [EC:5.4.99.-]; K11131	3008	pseudouridylate synthase family protein [Aspergillus flavus NRRL3357]	NA
NW_002477238.1	352009	354336	2328	WT_vs_KOset2KOash1_peak_1683	9.07	10.05	4.04	6.01	3.11e-05	0.000103	intergenic	AFLA_024230:NW_002477238.1:351716-353145:+:1456	AFLA_024230(gene-AFLA_024230)	NA	NA	NA	conserved hypothetical protein [Aspergillus flavus NRRL3357]	NA
NW_002477251.1	1138415	1142883	4469	WT_vs_KOset2KOash1_peak_2321	10.52	11.5	5.51	5.98	0.0036	0.00868	AFLA_011770:exon;AFLA_011780:Promoter	AFLA_011780:NW_002477251.1:1142124-1142760:+:-1475	AFLA_011780(gene-AFLA_011780)	NA	NA	NA	hypothetical protein AFLA_011780 [Aspergillus flavus NRRL3357]	NA
NW_002477249.1	1209899	1211216	1318	WT_vs_KOset2KOash1_peak_1669	8.21	9.19	3.24	5.95	2.46e-05	8.25e-05	AFLA_101740:exon	AFLA_101740:NW_002477249.1:1209967-1211563:-:1005	AFLA_101740(gene-AFLA_101740)	NA	NA	NA	glycerophosphoinositol/ glycerophosphocholine transporter, putative [Aspergillus flavus NRRL3357]	NA
NW_002477240.1	2545285	2549658	4374	WT_vs_KOset2KOash1_peak_1761	10.26	11.23	5.33	5.9	7.51e-05	0.000238	intergenic	AFLA_113690:NW_002477240.1:2545104-2546674:+:2367	AFLA_113690(gene-AFLA_113690)	77;GO:0003674,molecular_function molecular_function;GO:0003824,molecular_function catalytic activity;GO:0005575,cellular_component cellular_component;GO:0005622,cellular_component intracellular;GO:0005623,cellular_component cell;GO:0005737,cellular_component cytoplasm;GO:0005783,cellular_component endoplasmic reticulum;GO:0005789,cellular_component endoplasmic reticulum membrane;GO:0006629,biolog…	LAG1; Acyl-CoA-dependent ceramide synthase [EC:2.3.1.24]; K04709	600	longevity-assurance protein (LAC1), putative [Aspergillus flavus NRRL3357]	NA
NW_002477248.1	583771	584680	910	WT_vs_KOset2KOash1_peak_1641	7.72	8.69	2.8	5.9	1.96e-05	6.68e-05	intergenic	AFLA_049950:NW_002477248.1:580956-581323:-:-2902	AFLA_049950(gene-AFLA_049950)	NA	NA	NA	hypothetical protein AFLA_049950 [Aspergillus flavus NRRL3357]	NA
NW_002477240.1	2288542	2289746	1205	WT_vs_KOset2KOash1_peak_1757	8.57	9.54	3.69	5.85	6.9e-05	0.00022	AFLA_112800:Promoter;AFLA_112780:Promoter;AFLA_112790:exon	AFLA_112780:NW_002477240.1:2287140-2288243:-:-901	AFLA_112780(gene-AFLA_112780)	NA	NA	NA	conserved hypothetical protein [Aspergillus flavus NRRL3357]	NA
NW_002477237.1	2788677	2789956	1280	WT_vs_KOset2KOash1_peak_1727	8.47	9.45	3.64	5.81	4.9e-05	0.000159	AFLA_082680:exon;AFLA_082690:Promoter;AFLA_082670:Promoter	AFLA_082680:NW_002477237.1:2788988-2789765:-:448	AFLA_082680(gene-AFLA_082680)	NA	NA	NA	conserved hypothetical protein [Aspergillus flavus NRRL3357]	NA
NW_002477244.1	518229	519286	1058	WT_vs_KOset2KOash1_peak_1691	8.19	9.17	3.36	5.81	3.33e-05	0.00011	AFLA_066220:exon;AFLA_066230:Promoter	AFLA_066220:NW_002477244.1:517587-519373:+:1170	AFLA_066220(gene-AFLA_066220)	NA	NA	NA	allantoate permease, putative [Aspergillus flavus NRRL3357]	NA
NW_002477247.1	546150	548093	1944	WT_vs_KOset2KOash1_peak_1785	8.89	9.86	4.08	5.79	8.87e-05	0.000278	intergenic	AFLA_002550:NW_002477247.1:547178-548644:-:1522	AFLA_002550(gene-AFLA_002550)	NA	NA	NA	conserved hypothetical protein [Aspergillus flavus NRRL3357]	NA
NW_002477240.1	185508	186876	1369	WT_vs_KOset2KOash1_peak_1720	8.35	9.32	3.53	5.79	4.67e-05	0.000152	AFLA_104850:Promoter	AFLA_104850:NW_002477240.1:187152-189431:+:-960	AFLA_104850(gene-AFLA_104850)	NA	NA	NA	siderophore iron transporter, putative [Aspergillus flavus NRRL3357]	NA
NW_002477244.1	2035284	2037292	2009	WT_vs_KOset2KOash1_peak_1813	9.1	10.08	4.32	5.76	0.000123	0.000379	AFLA_071580:Promoter;AFLA_071570:exon	AFLA_071570:NW_002477244.1:2035002-2037427:+:1286	AFLA_071570(gene-AFLA_071570)	47;GO:0003674,molecular_function molecular_function;GO:0003824,molecular_function catalytic activity;GO:0004470,molecular_function malic enzyme activity;GO:0004471,molecular_function malate dehydrogenase (decarboxylating) (NAD+) activity;GO:0005575,cellular_component cellular_component;GO:0005622,cellular_component intracellular;GO:0005623,cellular_component cell;GO:0005737,cellular_component cyt…	ME2, sfcA, maeA; malate dehydrogenase (oxaloacetate-decarboxylating) [EC:1.1.1.38]; K00027	620	malate dehydrogenase, putative [Aspergillus flavus NRRL3357]	NA
NW_002477249.1	712331	713367	1037	WT_vs_KOset2KOash1_peak_1728	8.18	9.15	3.42	5.73	5.17e-05	0.000167	AFLA_099810:intron	AFLA_099810:NW_002477249.1:708200-716951:-:4102	AFLA_099810(gene-AFLA_099810)	NA	NA	NA	zinc finger protein DHHC domain containing protein, putative [Aspergillus flavus NRRL3357]	NA
NW_002477240.1	416434	419404	2971	WT_vs_KOset2KOash1_peak_1871	8.83	9.8	4.08	5.72	0.000207	0.000618	AFLA_105740:Promoter;AFLA_105750:Promoter	AFLA_105740:NW_002477240.1:416414-417758:-:-161	AFLA_105740(gene-AFLA_105740)	NA	SQOR; eukaryotic sulfide quinone oxidoreductase [EC:1.8.5.8]; K22470	920	sulfide quinone reductase, putative [Aspergillus flavus NRRL3357]	NA
NW_002477237.1	1714005	1724354	10350	WT_vs_KOset2KOash1_peak_2562	11.44	12.41	6.69	5.71	0.0118	0.0257	AFLA_078750:Promoter	AFLA_078760:NW_002477237.1:1717374-1719055:+:1805	AFLA_078760(gene-AFLA_078760)	39;GO:0003674,molecular_function molecular_function;GO:0005488,molecular_function binding;GO:0005575,cellular_component cellular_component;GO:0005622,cellular_component intracellular;GO:0005623,cellular_component cell;GO:0005737,cellular_component cytoplasm;GO:0005739,cellular_component mitochondrion;GO:0005740,cellular_component mitochondrial envelope;GO:0005741,cellular_component mitochondrial …	cysK; cysteine synthase [EC:2.5.1.47]; K01738	27000920	cysteine synthase, putative [Aspergillus flavus NRRL3357]	NA
NW_002477238.1	3259473	3262884	3412	WT_vs_KOset2KOash1_peak_1859	10.12	11.09	5.4	5.7	0.000181	0.000545	AFLA_034880:exon	AFLA_034880:NW_002477238.1:3260582-3262772:-:1593	AFLA_034880(gene-AFLA_034880)	124;GO:0000151,cellular_component ubiquitin ligase complex;GO:0000152,cellular_component nuclear ubiquitin ligase complex;GO:0000278,biological_process mitotic cell cycle;GO:0000280,biological_process nuclear division;GO:0003674,molecular_function molecular_function;GO:0005488,molecular_function binding;GO:0005515,molecular_function protein binding;GO:0005575,cellular_component cellular_component…	APC2; anaphase-promoting complex subunit 2; K03349	41110411304120	anaphase-promoting complex subunit ApcB, putative [Aspergillus flavus NRRL3357]	NA
NW_002477241.1	2382897	2384732	1836	WT_vs_KOset2KOash1_peak_49	9.29	10.27	4.57	5.7	2.96e-47	3.38e-45	AFLA_046950:exon	AFLA_046950:NW_002477241.1:2382985-2385152:-:1337	AFLA_046950(gene-AFLA_046950)	NA	NA	NA	conserved hypothetical protein [Aspergillus flavus NRRL3357]	NA
NW_002477248.1	171483	175787	4305	WT_vs_KOset2KOash1_peak_1875	10.35	11.32	5.66	5.67	0.00021	0.000627	AFLA_048540:exon	AFLA_048540:NW_002477248.1:171396-175564:+:2239	AFLA_048540(gene-AFLA_048540)	NA	ABCB1, CD243; ATP-binding cassette, subfamily B (MDR/TAP), member 1 [EC:7.6.2.2]; K05658	2010	ABC multidrug transporter Mdr1 [Aspergillus flavus NRRL3357]	NA
NW_002477247.1	1512920	1515242	2323	WT_vs_KOset2KOash1_peak_1877	9.37	10.34	4.68	5.66	0.000213	0.000636	AFLA_005650:intron	AFLA_005650:NW_002477247.1:1512881-1514750:-:669	AFLA_005650(gene-AFLA_005650)	96;GO:0003333,biological_process amino acid transmembrane transport;GO:0003674,molecular_function molecular_function;GO:0005215,molecular_function transporter activity;GO:0005275,molecular_function amine transmembrane transporter activity;GO:0005326,molecular_function neurotransmitter transporter activity;GO:0005342,molecular_function organic acid transmembrane transporter activity;GO:0005575,cel…	NA	NA	choline transport protein Ctr, putative [Aspergillus flavus NRRL3357]	NA
NW_002477249.1	1544234	1547100	2867	WT_vs_KOset2KOash1_peak_1874	9.99	10.97	5.3	5.66	0.00021	0.000627	AFLA_103130:exon;AFLA_103120:Promoter	AFLA_103130:NW_002477249.1:1544313-1546814:+:1354	AFLA_103130(gene-AFLA_103130)	NA	NA	NA	conserved hypothetical protein [Aspergillus flavus NRRL3357]	NA
NW_002477250.1	154504	158818	4315	WT_vs_KOset2KOash1_peak_1896	10.26	11.23	5.63	5.6	0.000274	0.000807	AFLA_116360:exon	AFLA_116360:NW_002477250.1:155790-158844:-:2183	AFLA_116360(gene-AFLA_116360)	NA	NA	NA	conserved hypothetical protein [Aspergillus flavus NRRL3357]	NA
NW_002477237.1	3076192	3079535	3344	WT_vs_KOset2KOash1_peak_1903	10.16	11.13	5.54	5.59	0.000285	0.000836	AFLA_083720:Promoter	AFLA_083720:NW_002477237.1:3076776-3077343:-:-520	AFLA_083720(gene-AFLA_083720)	NA	NA	NA	conserved hypothetical protein [Aspergillus flavus NRRL3357]	NA
NW_002477247.1	988624	990318	1695	WT_vs_KOset2KOash1_peak_1945	9.34	10.31	4.72	5.58	0.000384	0.0011	AFLA_004020:exon	AFLA_004020:NW_002477247.1:988418-992490:-:3019	AFLA_004020(gene-AFLA_004020)	NA	NA	NA	conserved hypothetical protein [Aspergillus flavus NRRL3357]	NA
NW_002477241.1	1968999	1972531	3533	WT_vs_KOset2KOash1_peak_1912	9.31	10.28	4.71	5.58	0.000297	0.000868	intergenic	AFLA_045600:NW_002477241.1:1970977-1972618:-:1853	AFLA_045600(gene-AFLA_045600)	NA	NA	NA	cyclohexanone monooxygenase, putative [Aspergillus flavus NRRL3357]	NA
NW_002477242.1	430693	431310	618	WT_vs_KOset2KOash1_peak_1656	7.04	8.01	2.42	5.58	2.16e-05	7.29e-05	AFLA_056140:Promoter	AFLA_056140:NW_002477242.1:432145-433552:+:-1143	AFLA_056140(gene-AFLA_056140)	NA	NA	NA	integral membrane protein, Mpv17/PMP22 family, putative [Aspergillus flavus NRRL3357]	NA
NW_002477243.1	1606105	1611039	4935	WT_vs_KOset2KOash1_peak_2522	10.49	11.46	5.92	5.54	0.00947	0.021	AFLA_136840:exon	AFLA_136840:NW_002477243.1:1607326-1609912:+:1246	AFLA_136840(gene-AFLA_136840)	NA	NA	NA	serine/threonin protein kinase, putative [Aspergillus flavus NRRL3357]	NA
NW_002477243.1	1786786	1787475	690	WT_vs_KOset2KOash1_peak_675	7.73	8.7	3.2	5.5	1.97e-14	1.63e-13	AFLA_137530:exon	AFLA_137530:NW_002477243.1:1786909-1787464:+:221	AFLA_137530(gene-AFLA_137530)	NA	NA	NA	conserved hypothetical protein [Aspergillus flavus NRRL3357]	NA
NW_002477242.1	71699	81744	10046	WT_vs_KOset2KOash1_peak_2648	11.34	12.31	6.82	5.49	0.0165	0.0349	AFLA_054910:Promoter;AFLA_054890:exon	AFLA_054900:NW_002477242.1:77299-78190:-:1468	AFLA_054900(gene-AFLA_054900)	108;GO:0000166,molecular_function nucleotide binding;GO:0000288,biological_process nuclear-transcribed mRNA catabolic process, deadenylation-dependent decay;GO:0000289,biological_process nuclear-transcribed mRNA poly(A) tail shortening;GO:0000956,biological_process nuclear-transcribed mRNA catabolic process;GO:0003674,molecular_function molecular_function;GO:0003824,molecular_function catalytic a…	CAF16; CCR4-NOT complex subunit CAF16; K12608	3018	ABC transporter, putative [Aspergillus flavus NRRL3357]	NA
NW_002477251.1	256506	257143	638	WT_vs_KOset2KOash1_peak_1803	7.05	8.02	2.54	5.48	0.000108	0.000336	AFLA_008440:exon	AFLA_008440:NW_002477251.1:255921-257129:+:903	AFLA_008440(gene-AFLA_008440)	NA	NA	NA	conserved hypothetical protein [Aspergillus flavus NRRL3357]	NA
NW_002477243.1	2003620	2004884	1265	WT_vs_KOset2KOash1_peak_1893	8.42	9.39	3.92	5.47	0.000268	0.000791	AFLA_138390:exon	AFLA_138390:NW_002477243.1:2003023-2004845:+:1229	AFLA_138390(gene-AFLA_138390)	NA	NA	NA	amino acids transporter, putative [Aspergillus flavus NRRL3357]	NA
NW_002477241.1	1179768	1184490	4723	WT_vs_KOset2KOash1_peak_2565	10.61	11.58	6.12	5.46	0.0119	0.0259	AFLA_042680:Promoter	AFLA_042680:NW_002477241.1:1182696-1183509:+:-567	AFLA_042680(gene-AFLA_042680)	NA	NA	NA	conserved hypothetical protein [Aspergillus flavus NRRL3357]	NA
NW_002477246.1	1684298	1688232	3935	WT_vs_KOset2KOash1_peak_1990	9.78	10.75	5.29	5.46	0.000479	0.00135	AFLA_129430:exon	AFLA_129430:NW_002477246.1:1685983-1688073:-:1808	AFLA_129430(gene-AFLA_129430)	NA	NA	NA	vacuolar H+\/Ca2+ exchanger [Aspergillus flavus NRRL3357]	NA
NW_002477238.1	2443919	2450234	6316	WT_vs_KOset2KOash1_peak_2571	10.62	11.58	6.13	5.45	0.012	0.0261	AFLA_031820:exon;AFLA_031810:Promoter	AFLA_031820:NW_002477238.1:2446718-2447583:-:506	AFLA_031820(gene-AFLA_031820)	NA	GST, gst; glutathione S-transferase [EC:2.5.1.18]; K00799	480	glutathione S-transferase GstA [Aspergillus flavus NRRL3357]	NA
NW_002477238.1	776107	777750	1644	WT_vs_KOset2KOash1_peak_2021	9.03	10	4.55	5.45	0.000585	0.00162	AFLA_025880:exon;AFLA_025890:Promoter	AFLA_025880:NW_002477238.1:775818-777094:+:1110	AFLA_025880(gene-AFLA_025880)	NA	NA	NA	conserved hypothetical protein [Aspergillus flavus NRRL3357]	NA
NW_002477238.1	1019120	1022309	3190	WT_vs_KOset2KOash1_peak_1996	9.85	10.82	5.36	5.45	0.000491	0.00138	AFLA_026700:exon	AFLA_026690:NW_002477238.1:1018668-1020051:+:2046	AFLA_026690(gene-AFLA_026690)	160;GO:0000118,cellular_component histone deacetylase complex;GO:0000123,cellular_component histone acetyltransferase complex;GO:0000228,cellular_component nuclear chromosome;GO:0000785,cellular_component chromatin;GO:0000790,cellular_component nuclear chromatin;GO:0005575,cellular_component cellular_component;GO:0005622,cellular_component intracellular;GO:0005623,cellular_component cell;GO:00056…	NA	NA	histone acetylase complex subunit MRG15-2 [Aspergillus flavus NRRL3357]	NA
NW_002477239.1	906468	908470	2003	WT_vs_KOset2KOash1_peak_1998	9.04	10.01	4.58	5.43	0.000499	0.0014	AFLA_016160:exon	AFLA_016160:NW_002477239.1:906671-908084:-:615	AFLA_016160(gene-AFLA_016160)	NA	NA	NA	conserved hypothetical protein [Aspergillus flavus NRRL3357]	NA
NW_002477250.1	585274	589737	4464	WT_vs_KOset2KOash1_peak_2560	10.42	11.38	5.97	5.41	0.0116	0.0254	AFLA_117950:exon	AFLA_117950:NW_002477250.1:584870-589598:+:2635	AFLA_117950(gene-AFLA_117950)	NA	NA	NA	ABC multidrug transporter, putative [Aspergillus flavus NRRL3357]	NA
NW_002477245.1	1468134	1473744	5611	WT_vs_KOset2KOash1_peak_2572	10.43	11.39	6	5.39	0.0121	0.0264	AFLA_094460:exon	AFLA_094450:NW_002477245.1:1468050-1469435:+:2889	AFLA_094450(gene-AFLA_094450)	25;GO:0003674,molecular_function molecular_function;GO:0003824,molecular_function catalytic activity;GO:0004175,molecular_function endopeptidase activity;GO:0004190,molecular_function aspartic-type endopeptidase activity;GO:0005575,cellular_component cellular_component;GO:0005576,cellular_component extracellular region;GO:0006508,biological_process proteolysis;GO:0006807,biological_process nitrog…	NA	NA	aspartic endopeptidase Pep1/aspergillopepsin F [Aspergillus flavus NRRL3357]	NA
NW_002477240.1	1219864	1220925	1062	WT_vs_KOset2KOash1_peak_1499	8.07	9.04	3.65	5.39	3.05e-06	1.14e-05	AFLA_108800:exon	AFLA_108800:NW_002477240.1:1220108-1220651:-:256	AFLA_108800(gene-AFLA_108800)	NA	NA	NA	conserved hypothetical protein [Aspergillus flavus NRRL3357]	NA
NW_002477247.1	774607	780064	5458	WT_vs_KOset2KOash1_peak_2640	10.85	11.82	6.45	5.37	0.0158	0.0336	AFLA_003390:exon	AFLA_003390:NW_002477247.1:774621-780665:-:3329	AFLA_003390(gene-AFLA_003390)	78;GO:0000127,cellular_component transcription factor TFIIIC complex;GO:0000182,molecular_function rDNA binding;GO:0000976,molecular_function transcription regulatory region sequence-specific DNA binding;GO:0000992,molecular_function polymerase III regulatory region sequence-specific DNA binding;GO:0001002,molecular_function RNA polymerase III type 1 promoter sequence-specific DNA binding;GO:0001…	NA	NA	TFIIIC transcription initiation factor complex subunits Tfc3 [Aspergillus flavus NRRL3357]	NA
NW_002477240.1	802319	806665	4347	WT_vs_KOset2KOash1_peak_2041	9.77	10.73	5.36	5.37	0.000689	0.00189	AFLA_107230:exon;AFLA_107220:Promoter	AFLA_107220:NW_002477240.1:801765-803490:-:-1002	AFLA_107220(gene-AFLA_107220)	NA	NA	NA	conserved hypothetical protein [Aspergillus flavus NRRL3357]	NA
NW_002477247.1	1037150	1039119	1970	WT_vs_KOset2KOash1_peak_2022	8.93	9.89	4.53	5.36	0.000589	0.00163	AFLA_004210:Promoter	AFLA_004210:NW_002477247.1:1035397-1038127:-:-7	AFLA_004210(gene-AFLA_004210)	NA	NA	NA	conserved hypothetical protein [Aspergillus flavus NRRL3357]	NA
NW_002477238.1	1073617	1078265	4649	WT_vs_KOset2KOash1_peak_2043	10.32	11.28	5.93	5.35	0.000697	0.00191	AFLA_026890:Promoter	AFLA_026890:NW_002477238.1:1072822-1075587:-:-354	AFLA_026890(gene-AFLA_026890)	NA	NA	NA	hypothetical protein AFLA_026890 [Aspergillus flavus NRRL3357]	NA
NW_002477241.1	1028688	1036183	7496	WT_vs_KOset2KOash1_peak_2710	11.17	12.14	6.81	5.33	0.0199	0.0411	AFLA_042060:exon	AFLA_042050:NW_002477241.1:1028938-1030822:+:3497	AFLA_042050(gene-AFLA_042050)	NA	NA	NA	metalloreductase, putative [Aspergillus flavus NRRL3357]	NA
NW_002477250.1	1353200	1356708	3509	WT_vs_KOset2KOash1_peak_2064	9.18	10.15	4.83	5.32	0.000798	0.00216	AFLA_120980:Promoter;AFLA_120960:Promoter;AFLA_120970:exon	AFLA_120970:NW_002477250.1:1354609-1355954:+:345	AFLA_120970(gene-AFLA_120970)	NA	adhP; alcohol dehydrogenase, propanol-preferring [EC:1.1.1.1]; K13953	100007100350	alcohol dehydrogenase, putative [Aspergillus flavus NRRL3357]	NA
NW_002477245.1	220158	222168	2011	WT_vs_KOset2KOash1_peak_2054	9.16	10.12	4.8	5.32	0.000773	0.0021	AFLA_089880:Promoter;AFLA_089890:exon;AFLA_089910:Promoter	AFLA_089900:NW_002477245.1:221695-222278:-:1115	AFLA_089900(gene-AFLA_089900)	NA	NA	NA	cofilin, actophorin, putative [Aspergillus flavus NRRL3357]	NA
NW_002477237.1	945963	948118	2156	WT_vs_KOset2KOash1_peak_2057	9.1	10.07	4.76	5.31	0.000785	0.00213	AFLA_075880:exon	AFLA_075890:NW_002477237.1:947576-948338:-:1297	AFLA_075890(gene-AFLA_075890)	NA	NA	NA	conserved hypothetical protein [Aspergillus flavus NRRL3357]	NA
NW_002477239.1	772126	776525	4400	WT_vs_KOset2KOash1_peak_2078	10.04	11	5.7	5.3	0.000863	0.00232	AFLA_015670:intron	AFLA_015670:NW_002477239.1:774199-776525:+:126	AFLA_015670(gene-AFLA_015670)	17;GO:0003674,molecular_function molecular_function;GO:0003824,molecular_function catalytic activity;GO:0004553,molecular_function hydrolase activity, hydrolyzing O-glycosyl compounds;GO:0005575,cellular_component cellular_component;GO:0005576,cellular_component extracellular region;GO:0005975,biological_process carbohydrate metabolic process;GO:0005996,biological_process monosaccharide metabolic…	abfA; alpha-L-arabinofuranosidase [EC:3.2.1.55]; K01209	520	vacuolar segregation protein (Pep7), putative [Aspergillus flavus NRRL3357]	NA
NW_002477248.1	1334271	1341379	7109	WT_vs_KOset2KOash1_peak_14	10.46	11.43	6.14	5.29	9.14e-80	3.65e-77	AFLA_052540:Promoter;AFLA_052550:intron	AFLA_052550:NW_002477248.1:1336939-1339388:+:886	AFLA_052550(gene-AFLA_052550)	NA	TARS, thrS; threonyl-tRNA synthetase [EC:6.1.1.3]; K01868	970	threonyl-tRNA synthetase, putative [Aspergillus flavus NRRL3357]	NA
NW_002477238.1	3784533	3787129	2597	WT_vs_KOset2KOash1_peak_2087	9.73	10.7	5.41	5.28	0.000912	0.00244	AFLA_036710:intron	AFLA_036710:NW_002477238.1:3784525-3787320:-:1489	AFLA_036710(gene-AFLA_036710)	NA	NA	NA	calpain-like protein [Aspergillus flavus NRRL3357]	NA
NW_002477241.1	1201803	1203716	1914	WT_vs_KOset2KOash1_peak_2084	9.21	10.18	4.89	5.28	0.000889	0.00239	AFLA_042760:exon	AFLA_042760:NW_002477241.1:1201606-1203693:+:1153	AFLA_042760(gene-AFLA_042760)	NA	NA	NA	AMP-binding enzyme, putative [Aspergillus flavus NRRL3357]	NA
NW_002477242.1	1840338	1844106	3769	WT_vs_KOset2KOash1_peak_2080	10.26	11.23	5.94	5.28	0.000873	0.00235	AFLA_061660:Promoter	AFLA_061660:NW_002477242.1:1843382-1844141:+:-1160	AFLA_061660(gene-AFLA_061660)	NA	NA	NA	hypothetical protein AFLA_061660 [Aspergillus flavus NRRL3357]	NA
NW_002477242.1	1628610	1631088	2479	WT_vs_KOset2KOash1_peak_2110	9.35	10.31	5.05	5.26	0.00101	0.00268	AFLA_060860:exon	AFLA_060860:NW_002477242.1:1629126-1630101:+:723	AFLA_060860(gene-AFLA_060860)	NA	NA	NA	conserved hypothetical protein [Aspergillus flavus NRRL3357]	NA
NW_002477244.1	1855847	1864105	8259	WT_vs_KOset2KOash1_peak_2746	11.22	12.18	6.93	5.25	0.0227	0.0462	AFLA_070970:exon	AFLA_070970:NW_002477244.1:1858933-1860945:-:969	AFLA_070970(gene-AFLA_070970)	NA	NA	NA	C6 transcription factor, putative [Aspergillus flavus NRRL3357]	NA
NW_002477248.1	1312012	1315571	3560	WT_vs_KOset2KOash1_peak_2119	9.54	10.5	5.25	5.25	0.00108	0.00284	intergenic	AFLA_052480:NW_002477248.1:1311943-1313365:+:1848	AFLA_052480(gene-AFLA_052480)	NA	NA	NA	conserved hypothetical protein [Aspergillus flavus NRRL3357]	NA
NW_002477250.1	244989	247908	2920	WT_vs_KOset2KOash1_peak_2125	9.72	10.68	5.45	5.22	0.00113	0.00297	AFLA_116740:Promoter	AFLA_116740:NW_002477250.1:246564-247380:+:-115	AFLA_116740(gene-AFLA_116740)	NA	NA	NA	aspergillopepsin, putative [Aspergillus flavus NRRL3357]	NA
NW_002477245.1	770900	773459	2560	WT_vs_KOset2KOash1_peak_2114	8.9	9.86	4.63	5.22	0.00105	0.00277	AFLA_091970:Promoter	AFLA_091990:NW_002477245.1:772616-773579:-:1399	AFLA_091990(gene-AFLA_091990)	36;GO:0000413,biological_process protein peptidyl-prolyl isomerization;GO:0003674,molecular_function molecular_function;GO:0003755,molecular_function peptidyl-prolyl cis-trans isomerase activity;GO:0003824,molecular_function catalytic activity;GO:0005575,cellular_component cellular_component;GO:0005622,cellular_component intracellular;GO:0005623,cellular_component cell;GO:0005737,cellular_compone…	NA	NA	peptidyl-prolyl cis-trans isomerase [Aspergillus flavus NRRL3357]	NA
NW_002477242.1	1961921	1962794	874	WT_vs_KOset2KOash1_peak_1985	7.61	8.58	3.36	5.22	0.000464	0.00131	AFLA_062050:exon	AFLA_062050:NW_002477242.1:1961336-1963015:+:1021	AFLA_062050(gene-AFLA_062050)	58;GO:0000099,molecular_function sulfur amino acid transmembrane transporter activity;GO:0000101,biological_process sulfur amino acid transport;GO:0003333,biological_process amino acid transmembrane transport;GO:0003674,molecular_function molecular_function;GO:0005215,molecular_function transporter activity;GO:0005342,molecular_function organic acid transmembrane transporter activity;GO:0005575,c…	NA	NA	putative allantoate permease of the major facilitator superfamily [Aspergillus flavus NRRL3357]	NA
NW_002477241.1	1277727	1279825	2099	WT_vs_KOset2KOash1_peak_2134	9.31	10.27	5.05	5.21	0.00116	0.00304	AFLA_043080:Promoter;AFLA_043090:exon	AFLA_043090:NW_002477241.1:1277689-1279649:-:873	AFLA_043090(gene-AFLA_043090)	NA	DLD, lpd, pdhD; dihydrolipoamide dehydrogenase [EC:1.8.1.4]; K00382	1.00002e+41	MFS monosaccharide transporter, putative [Aspergillus flavus NRRL3357]	NA
NW_002477248.1	270557	273875	3319	WT_vs_KOset2KOash1_peak_2128	10.07	11.03	5.83	5.21	0.00113	0.00298	AFLA_048870:exon	AFLA_048870:NW_002477248.1:271485-273603:-:1387	AFLA_048870(gene-AFLA_048870)	NA	NA	NA	C2H2 transcription factor (AmdA), putative [Aspergillus flavus NRRL3357]	NA
NW_002477238.1	3776050	3781427	5378	WT_vs_KOset2KOash1_peak_2122	10.33	11.29	6.07	5.21	0.00109	0.00287	AFLA_036670:exon;AFLA_036680:Promoter;AFLA_036670:three_prime_UTR	AFLA_036680:NW_002477238.1:3779146-3780662:+:-407	AFLA_036680(gene-AFLA_036680)	NA	NA	NA	fungal specific transcription factor, putative [Aspergillus flavus NRRL3357]	NA
NW_002477240.1	1742389	1746885	4497	WT_vs_KOset2KOash1_peak_2139	10.3	11.26	6.07	5.19	0.0012	0.00313	AFLA_110700:Promoter	AFLA_110700:NW_002477240.1:1742436-1744272:-:-365	AFLA_110700(gene-AFLA_110700)	NA	NA	NA	conserved hypothetical protein [Aspergillus flavus NRRL3357]	NA
NW_002477242.1	2149190	2149863	674	WT_vs_KOset2KOash1_peak_1970	7.46	8.42	3.22	5.19	0.000422	0.0012	AFLA_062800:exon;AFLA_062790:Promoter	AFLA_062800:NW_002477242.1:2149270-2150302:-:775	AFLA_062800(gene-AFLA_062800)	NA	NA	NA	aldo-keto reductase, putative [Aspergillus flavus NRRL3357]	NA
NW_002477249.1	1678036	1678783	748	WT_vs_KOset2KOash1_peak_1962	7.52	8.48	3.29	5.19	0.000408	0.00116	AFLA_103630:exon	AFLA_103630:NW_002477249.1:1677512-1678763:+:897	AFLA_103630(gene-AFLA_103630)	NA	NA	NA	RAS small monomeric GTPase, putative [Aspergillus flavus NRRL3357]	NA
NW_002477238.1	1614364	1621838	7475	WT_vs_KOset2KOash1_peak_2728	10.78	11.74	6.56	5.18	0.0211	0.0432	AFLA_028840:intron	AFLA_028840:NW_002477238.1:1617203-1618200:-:99	AFLA_028840(gene-AFLA_028840)	NA	NA	NA	C6 finger domain protein, putative [Aspergillus flavus NRRL3357]	NA
NW_002477237.1	2041960	2043878	1919	WT_vs_KOset2KOash1_peak_2155	9.22	10.18	5.02	5.16	0.00135	0.00351	AFLA_079840:exon	AFLA_079840:NW_002477237.1:2042498-2043848:+:421	AFLA_079840(gene-AFLA_079840)	NA	NA	NA	conserved hypothetical protein [Aspergillus flavus NRRL3357]	NA
NW_002477243.1	758177	759681	1505	WT_vs_KOset2KOash1_peak_2143	8.88	9.84	4.68	5.16	0.00125	0.00327	AFLA_133900:exon;AFLA_133890:Promoter	AFLA_133900:NW_002477243.1:757699-759627:+:1230	AFLA_133900(gene-AFLA_133900)	65;GO:0003674,molecular_function molecular_function;GO:0003824,molecular_function catalytic activity;GO:0004583,molecular_function dolichyl-phosphate-glucose-glycolipid alpha-glucosyltransferase activity;GO:0005575,cellular_component cellular_component;GO:0005622,cellular_component intracellular;GO:0005623,cellular_component cell;GO:0005737,cellular_component cytoplasm;GO:0005783,cellular_compone…	ALG10; alpha-1,2-glucosyltransferase [EC:2.4.1.256]; K03850	510	glucosyltransferase (Die2), putative [Aspergillus flavus NRRL3357]	NA
NW_002477250.1	1402131	1403911	1781	WT_vs_KOset2KOash1_peak_2204	9.34	10.3	5.15	5.15	0.00175	0.00445	AFLA_121180:exon;AFLA_121170:Promoter	AFLA_121180:NW_002477250.1:1402495-1403930:-:909	AFLA_121180(gene-AFLA_121180)	NA	NA	NA	conserved hypothetical protein [Aspergillus flavus NRRL3357]	NA
NW_002477240.1	879464	881880	2417	WT_vs_KOset2KOash1_peak_2184	9.37	10.33	5.2	5.12	0.00157	0.00403	AFLA_107480:exon	AFLA_107480:NW_002477240.1:879095-880697:+:1577	AFLA_107480(gene-AFLA_107480)	NA	NA	NA	MFS transporter, putative [Aspergillus flavus NRRL3357]	NA
NW_002477237.1	1128531	1132587	4057	WT_vs_KOset2KOash1_peak_2220	9.35	10.31	5.2	5.11	0.00187	0.0047	AFLA_076530:Promoter	AFLA_076530:NW_002477237.1:1128307-1129943:-:-616	AFLA_076530(gene-AFLA_076530)	73;GO:0000322,cellular_component storage vacuole;GO:0000323,cellular_component lytic vacuole;GO:0000324,cellular_component fungal-type vacuole;GO:0003674,molecular_function molecular_function;GO:0005215,molecular_function transporter activity;GO:0005342,molecular_function organic acid transmembrane transporter activity;GO:0005575,cellular_component cellular_component;GO:0005622,cellular_component…	NA	NA	sugar transporter family protein [Aspergillus flavus NRRL3357]	NA
NW_002477237.1	4123949	4124634	686	WT_vs_KOset2KOash1_peak_2026	7.57	8.53	3.42	5.11	0.000609	0.00168	AFLA_087600:exon	AFLA_087600:NW_002477237.1:4123722-4124834:+:569	AFLA_087600(gene-AFLA_087600)	NA	NA	NA	conserved hypothetical protein [Aspergillus flavus NRRL3357]	NA
NW_002477248.1	67497	68938	1442	WT_vs_KOset2KOash1_peak_2165	8.72	9.68	4.58	5.1	0.00143	0.0037	AFLA_048230:exon	AFLA_048230:NW_002477248.1:68055-69398:-:1180	AFLA_048230(gene-AFLA_048230)	100;GO:0000139,cellular_component Golgi membrane;GO:0000271,biological_process polysaccharide biosynthetic process;GO:0003674,molecular_function molecular_function;GO:0005215,molecular_function transporter activity;GO:0005338,molecular_function nucleotide-sugar transmembrane transporter activity;GO:0005458,molecular_function GDP-mannose transmembrane transporter activity;GO:0005575,cellular_compo…	NA	NA	Golgi GDP-mannose transporter [Aspergillus flavus NRRL3357]	NA
NW_002477249.1	1773041	1776028	2988	WT_vs_KOset2KOash1_peak_2202	9.58	10.53	5.44	5.09	0.00175	0.00444	intergenic	AFLA_103950:NW_002477249.1:1778144-1779558:+:-3609	AFLA_103950(gene-AFLA_103950)	146;GO:0000288,biological_process nuclear-transcribed mRNA catabolic process, deadenylation-dependent decay;GO:0000290,biological_process deadenylation-dependent decapping of nuclear-transcribed mRNA;GO:0000932,cellular_component P-body;GO:0000956,biological_process nuclear-transcribed mRNA catabolic process;GO:0003674,molecular_function molecular_function;GO:0003676,molecular_function nucleic ac…	DDX6, RCK, DHH1; ATP-dependent RNA helicase DDX6/DHH1 [EC:3.6.4.13]; K12614	3018	DEAD-box RNA helicase Dhh1/Vad1, putative [Aspergillus flavus NRRL3357]	NA
NW_002477237.1	1172023	1173363	1341	WT_vs_KOset2KOash1_peak_2180	8.73	9.69	4.61	5.08	0.00149	0.00383	AFLA_076650:five_prime_UTR;AFLA_076660:Promoter;AFLA_076650:exon;AFLA_076640:Promoter	AFLA_076650:NW_002477237.1:1172666-1173749:+:27	AFLA_076650(gene-AFLA_076650)	52;GO:0000154,biological_process rRNA modification;GO:0001510,biological_process RNA methylation;GO:0003674,molecular_function molecular_function;GO:0003824,molecular_function catalytic activity;GO:0006139,biological_process nucleobase-containing compound metabolic process;GO:0006364,biological_process rRNA processing;GO:0006396,biological_process RNA processing;GO:0006725,biological_process cell…	NA	NA	DUF890 domain protein [Aspergillus flavus NRRL3357]	NA
NW_002477237.1	3166363	3168638	2276	WT_vs_KOset2KOash1_peak_47	9.41	10.37	5.29	5.08	8.2e-48	9.75e-46	AFLA_084030:Promoter;AFLA_084020:exon	AFLA_084020:NW_002477237.1:3166020-3168597:+:1480	AFLA_084020(gene-AFLA_084020)	NA	NA	NA	homeobox and C2H2 transcription factor, putative [Aspergillus flavus NRRL3357]	NA
NW_002477244.1	1061996	1063920	1925	WT_vs_KOset2KOash1_peak_2240	9.25	10.2	5.17	5.04	0.00204	0.0051	AFLA_068250:exon	AFLA_068250:NW_002477244.1:1062354-1063479:-:521	AFLA_068250(gene-AFLA_068250)	NA	NA	NA	conserved hypothetical protein [Aspergillus flavus NRRL3357]	NA
NW_002477243.1	2064476	2064984	509	WT_vs_KOset2KOash1_peak_2012	6.98	7.94	2.92	5.02	0.00054	0.0015	AFLA_138640:Promoter	AFLA_138640:NW_002477243.1:2060814-2063139:-:-1591	AFLA_138640(gene-AFLA_138640)	NA	NA	NA	choline transport protein, putative [Aspergillus flavus NRRL3357]	NA
NW_002477238.1	3582340	3583421	1082	WT_vs_KOset2KOash1_peak_1137	7.98	8.94	3.91	5.02	6.88e-09	3.39e-08	AFLA_036020:exon	AFLA_036020:NW_002477238.1:3581789-3583518:+:1091	AFLA_036020(gene-AFLA_036020)	NA	NA	NA	cytochrome P450 monooxygenase, putative [Aspergillus flavus NRRL3357]	NA
NW_002477246.1	1623021	1624168	1148	WT_vs_KOset2KOash1_peak_2177	8.16	9.12	4.11	5	0.00148	0.00381	AFLA_129180:exon	AFLA_129180:NW_002477246.1:1622744-1624016:+:850	AFLA_129180(gene-AFLA_129180)	NA	NA	NA	zinc metallopeptidase, putative [Aspergillus flavus NRRL3357]	NA
NW_002477251.1	969235	974778	5544	WT_vs_KOset2KOash1_peak_2775	10.37	11.33	6.36	4.97	0.0246	0.0496	AFLA_011090:exon;AFLA_011080:Promoter	AFLA_011080:NW_002477251.1:968686-971017:-:-989	AFLA_011080(gene-AFLA_011080)	33;GO:0000272,biological_process polysaccharide catabolic process;GO:0003674,molecular_function molecular_function;GO:0003824,molecular_function catalytic activity;GO:0004553,molecular_function hydrolase activity, hydrolyzing O-glycosyl compounds;GO:0005975,biological_process carbohydrate metabolic process;GO:0005976,biological_process polysaccharide metabolic process;GO:0008150,biological_proces…	XYL4; xylan 1,4-beta-xylosidase [EC:3.2.1.37]; K15920	520	beta-xylosidase, putative [Aspergillus flavus NRRL3357]	NA
NW_002477239.1	1859996	1862480	2485	WT_vs_KOset2KOash1_peak_2275	9.32	10.27	5.3	4.97	0.00252	0.00619	intergenic	AFLA_019670:NW_002477239.1:1861345-1862365:-:1127	AFLA_019670(gene-AFLA_019670)	NA	NA	NA	methyltransferase, putative [Aspergillus flavus NRRL3357]	NA
NW_002477251.1	248581	249975	1395	WT_vs_KOset2KOash1_peak_2236	8.45	9.41	4.44	4.97	0.00199	0.00497	AFLA_008410:exon;AFLA_008400:Promoter	AFLA_008410:NW_002477251.1:248573-250421:-:1143	AFLA_008410(gene-AFLA_008410)	NA	NA	NA	MFS multidrug transporter, putative [Aspergillus flavus NRRL3357]	NA
NW_002477237.1	2888298	2889591	1294	WT_vs_KOset2KOash1_peak_2232	8.32	9.28	4.32	4.96	0.00193	0.00485	AFLA_083070:exon;AFLA_083060:Promoter	AFLA_083070:NW_002477237.1:2888336-2889801:-:856	AFLA_083070(gene-AFLA_083070)	213;GO:0000166,molecular_function nucleotide binding;GO:0000228,cellular_component nuclear chromosome;GO:0000322,cellular_component storage vacuole;GO:0000323,cellular_component lytic vacuole;GO:0000324,cellular_component fungal-type vacuole;GO:0000329,cellular_component fungal-type vacuole membrane;GO:0000785,cellular_component chromatin;GO:0000790,cellular_component nuclear chromatin;GO:0001101…	NA	NA	small monomeric GTPase (Gtr2), putative [Aspergillus flavus NRRL3357]	NA
NW_002477241.1	964743	969169	4427	WT_vs_KOset2KOash1_peak_2271	10.02	10.98	6.02	4.95	0.0025	0.00615	intergenic	AFLA_041830:NW_002477241.1:967730-969380:-:2424	AFLA_041830(gene-AFLA_041830)	39;GO:0003674,molecular_function molecular_function;GO:0003824,molecular_function catalytic activity;GO:0005488,molecular_function binding;GO:0005575,cellular_component cellular_component;GO:0005622,cellular_component intracellular;GO:0005623,cellular_component cell;GO:0005737,cellular_component cytoplasm;GO:0006139,biological_process nucleobase-containing compound metabolic process;GO:0006144,bi…	E3.5.4.3, guaD; guanine deaminase [EC:3.5.4.3]; K01487	230	chlorohydrolase family protein [Aspergillus flavus NRRL3357]	NA
NW_002477252.1	291674	293537	1864	WT_vs_KOset2KOash1_peak_910	9.14	10.1	5.15	4.95	3.36e-11	2.06e-10	AFLA_115330:exon	AFLA_115330:NW_002477252.1:292008-293088:-:482	AFLA_115330(gene-AFLA_115330)	NA	NA	NA	hypothetical protein AFLA_115330 [Aspergillus flavus NRRL3357]	NA
NW_002477237.1	2520918	2522703	1786	WT_vs_KOset2KOash1_peak_2283	9.05	10	5.07	4.93	0.00274	0.00672	AFLA_081680:Promoter;AFLA_081670:exon	AFLA_081670:NW_002477237.1:2520844-2522604:+:966	AFLA_081670(gene-AFLA_081670)	86;GO:0003674,molecular_function molecular_function;GO:0003824,molecular_function catalytic activity;GO:0003993,molecular_function acid phosphatase activity;GO:0005575,cellular_component cellular_component;GO:0005576,cellular_component extracellular region;GO:0005618,cellular_component cell wall;GO:0005622,cellular_component intracellular;GO:0005623,cellular_component cell;GO:0005737,cellular_com…	PHO; acid phosphatase [EC:3.1.3.2]; K01078	73000740	acid phosphatase, putative [Aspergillus flavus NRRL3357]	NA
NW_002477237.1	3059115	3059842	728	WT_vs_KOset2KOash1_peak_2157	7.55	8.5	3.59	4.92	0.00137	0.00355	AFLA_083620:Promoter	AFLA_083620:NW_002477237.1:3056470-3058307:-:-1171	AFLA_083620(gene-AFLA_083620)	181;GO:0000188,biological_process inactivation of MAPK activity;GO:0000322,cellular_component storage vacuole;GO:0000323,cellular_component lytic vacuole;GO:0000324,cellular_component fungal-type vacuole;GO:0000329,cellular_component fungal-type vacuole membrane;GO:0000422,biological_process autophagy of mitochondrion;GO:0001932,biological_process regulation of protein phosphorylation;GO:0001933,…	PTC6, AUP1; protein phosphatase PTC6 [EC:3.1.3.16 3.1.3.43]; K19708	4139	protein phosphatase 2C, putative [Aspergillus flavus NRRL3357]	NA
NW_002477237.1	1761000	1761477	478	WT_vs_KOset2KOash1_peak_2106	6.87	7.83	2.92	4.91	0.000992	0.00263	AFLA_078900:Promoter	AFLA_078900:NW_002477237.1:1762946-1764749:+:-1707	AFLA_078900(gene-AFLA_078900)	NA	HEXA_B; hexosaminidase [EC:3.2.1.52]; K12373	5.11005e+22	beta-N-acetylhexosaminidase NagA, putative [Aspergillus flavus NRRL3357]	NA
NW_002477250.1	1371624	1373142	1519	WT_vs_KOset2KOash1_peak_2292	8.94	9.89	5	4.9	0.00292	0.00714	AFLA_121070:exon	AFLA_121070:NW_002477250.1:1372008-1373356:-:973	AFLA_121070(gene-AFLA_121070)	NA	NA	NA	glycosyl hydrolase, putative [Aspergillus flavus NRRL3357]	NA
NW_002477242.1	1587024	1587887	864	WT_vs_KOset2KOash1_peak_2218	7.72	8.67	3.78	4.89	0.00186	0.00468	AFLA_060700:Promoter;AFLA_060680:Promoter;AFLA_060690:exon	AFLA_060690:NW_002477242.1:1586493-1588261:+:962	AFLA_060690(gene-AFLA_060690)	NA	NA	NA	cytochrome P450, putative [Aspergillus flavus NRRL3357]	NA
NW_002477241.1	2267020	2269160	2141	WT_vs_KOset2KOash1_peak_2314	9.33	10.28	5.41	4.87	0.00341	0.00823	AFLA_046640:Promoter;AFLA_046630:exon	AFLA_046630:NW_002477241.1:2266643-2269144:+:1447	AFLA_046630(gene-AFLA_046630)	NA	NA	NA	ankyrin repeat domain, putative [Aspergillus flavus NRRL3357]	NA
NW_002477247.1	178093	179589	1497	WT_vs_KOset2KOash1_peak_2268	8.27	9.23	4.35	4.87	0.00245	0.00604	AFLA_001110:exon	AFLA_001110:NW_002477247.1:177386-179078:-:237	AFLA_001110(gene-AFLA_001110)	NA	NA	NA	conserved hypothetical protein [Aspergillus flavus NRRL3357]	NA
NW_002477250.1	1491234	1493031	1798	WT_vs_KOset2KOash1_peak_2317	9.16	10.11	5.25	4.86	0.00346	0.00836	AFLA_121550:Promoter	AFLA_121550:NW_002477250.1:1491277-1492114:-:-18	AFLA_121550(gene-AFLA_121550)	NA	NA	NA	conserved hypothetical protein [Aspergillus flavus NRRL3357]	NA
NW_002477244.1	1132712	1135210	2499	WT_vs_KOset2KOash1_peak_2322	9.31	10.26	5.41	4.85	0.00362	0.00872	intergenic	AFLA_068460:NW_002477244.1:1132395-1132929:+:1566	AFLA_068460(gene-AFLA_068460)	NA	NA	NA	conserved hypothetical protein [Aspergillus flavus NRRL3357]	NA
NW_002477239.1	664005	665202	1198	WT_vs_KOset2KOash1_peak_2294	8.45	9.4	4.56	4.84	0.00294	0.00717	AFLA_015300:exon	AFLA_015300:NW_002477239.1:661798-665331:-:727	AFLA_015300(gene-AFLA_015300)	NA	lldD; L-lactate dehydrogenase (cytochrome) [EC:1.1.2.3]; K00101	620	L-lactate dehydrogenase, putative [Aspergillus flavus NRRL3357]	NA
NW_002477249.1	1319091	1319831	741	WT_vs_KOset2KOash1_peak_2253	7.79	8.74	3.92	4.83	0.00222	0.0055	AFLA_102170:exon;AFLA_102180:Promoter	AFLA_102170:NW_002477249.1:1319284-1320349:+:177	AFLA_102170(gene-AFLA_102170)	NA	NA	NA	ankyrin repeat-containing protein, putative [Aspergillus flavus NRRL3357]	NA
NW_002477243.1	40486	42162	1677	WT_vs_KOset2KOash1_peak_2308	8.48	9.43	4.61	4.82	0.00318	0.0077	AFLA_131200:exon	AFLA_131200:NW_002477243.1:40357-42162:-:838	AFLA_131200(gene-AFLA_131200)	NA	NA	NA	YT521-B-like splicing factor, putative [Aspergillus flavus NRRL3357]	NA
NW_002477247.1	1027400	1028223	824	WT_vs_KOset2KOash1_peak_2284	7.74	8.69	3.92	4.78	0.00275	0.00673	AFLA_004170:Promoter	AFLA_004170:NW_002477247.1:1025848-1026813:-:-998	AFLA_004170(gene-AFLA_004170)	NA	DDI2_3; cyanamide hydratase [EC:4.2.1.69]; K06035	791	cyanamide hydratase, putative [Aspergillus flavus NRRL3357]	NA
NW_002477237.1	2000588	2005915	5328	WT_vs_KOset2KOash1_peak_369	10.72	11.66	6.88	4.78	1.81e-20	2.74e-19	AFLA_079720:exon	AFLA_079720:NW_002477237.1:2000831-2003315:+:2420	AFLA_079720(gene-AFLA_079720)	56;GO:0003674,molecular_function molecular_function;GO:0005096,molecular_function GTPase activator activity;GO:0005488,molecular_function binding;GO:0005515,molecular_function protein binding;GO:0005575,cellular_component cellular_component;GO:0005622,cellular_component intracellular;GO:0005623,cellular_component cell;GO:0006810,biological_process transport;GO:0006886,biological_process intracell…	NA	NA	TBC domain protein, putative [Aspergillus flavus NRRL3357]	NA
NW_002477245.1	1663930	1664787	858	WT_vs_KOset2KOash1_peak_2279	7.74	8.69	3.92	4.77	0.00265	0.0065	intergenic	AFLA_095280:NW_002477245.1:1664420-1665155:-:796	AFLA_095280(gene-AFLA_095280)	NA	NA	NA	conserved hypothetical protein [Aspergillus flavus NRRL3357]	NA
NW_002477241.1	714706	716222	1517	WT_vs_KOset2KOash1_peak_2349	8.83	9.78	5.02	4.76	0.00417	0.00993	intergenic	AFLA_040810:NW_002477241.1:714227-714495:+:1237	AFLA_040810(gene-AFLA_040810)	NA	NA	NA	hypothetical protein AFLA_040810 [Aspergillus flavus NRRL3357]	NA
NW_002477245.1	2008033	2009119	1087	WT_vs_KOset2KOash1_peak_2315	8.1	9.05	4.29	4.76	0.00342	0.00826	AFLA_096720:Promoter	AFLA_096720:NW_002477245.1:2007874-2008123:-:-453	AFLA_096720(gene-AFLA_096720)	NA	NA	NA	hypothetical protein AFLA_096720 [Aspergillus flavus NRRL3357]	NA
NW_002477250.1	866376	868547	2172	WT_vs_KOset2KOash1_peak_2377	9.31	10.26	5.51	4.75	0.0047	0.0111	intergenic	AFLA_119010:NW_002477250.1:868340-868960:-:1498	AFLA_119010(gene-AFLA_119010)	NA	NA	NA	hypothetical protein AFLA_119010 [Aspergillus flavus NRRL3357]	NA
NW_002477249.1	1333705	1335976	2272	WT_vs_KOset2KOash1_peak_2369	9	9.95	5.2	4.75	0.00454	0.0107	AFLA_102230:exon	AFLA_102230:NW_002477249.1:1333883-1335560:-:719	AFLA_102230(gene-AFLA_102230)	NA	NA	NA	conserved hypothetical protein [Aspergillus flavus NRRL3357]	NA
NW_002477239.1	574836	577479	2644	WT_vs_KOset2KOash1_peak_2387	9.43	10.37	5.65	4.73	0.005	0.0117	AFLA_014970:exon	AFLA_014970:NW_002477239.1:574841-576244:+:1316	AFLA_014970(gene-AFLA_014970)	NA	NA	NA	sister chromatid cohesion protein Dcc1, putative [Aspergillus flavus NRRL3357]	NA
NW_002477240.1	687026	688455	1430	WT_vs_KOset2KOash1_peak_2359	8.7	9.65	4.91	4.73	0.00436	0.0103	AFLA_106780:intron	AFLA_106780:NW_002477240.1:687006-688634:-:893	AFLA_106780(gene-AFLA_106780)	133;GO:0003674,molecular_function molecular_function;GO:0005215,molecular_function transporter activity;GO:0005319,molecular_function lipid transporter activity;GO:0005548,molecular_function phospholipid transporter activity;GO:0005575,cellular_component cellular_component;GO:0005622,cellular_component intracellular;GO:0005623,cellular_component cell;GO:0005628,cellular_component prospore membran…	NA	NA	CRAL/TRIO domain protein [Aspergillus flavus NRRL3357]	NA
NW_002477249.1	1023166	1026529	3364	WT_vs_KOset2KOash1_peak_2374	10.14	11.08	6.36	4.72	0.00464	0.0109	AFLA_100980:exon	AFLA_100980:NW_002477249.1:1023200-1024929:-:81	AFLA_100980(gene-AFLA_100980)	NA	NA	NA	conserved hypothetical protein [Aspergillus flavus NRRL3357]	NA
NW_002477241.1	1580120	1581699	1580	WT_vs_KOset2KOash1_peak_2363	8.62	9.57	4.85	4.72	0.0044	0.0104	AFLA_044160:exon	AFLA_044160:NW_002477241.1:1580265-1582655:-:1745	AFLA_044160(gene-AFLA_044160)	57;GO:0000166,molecular_function nucleotide binding;GO:0003674,molecular_function molecular_function;GO:0003824,molecular_function catalytic activity;GO:0005488,molecular_function binding;GO:0005575,cellular_component cellular_component;GO:0005622,cellular_component intracellular;GO:0005623,cellular_component cell;GO:0005737,cellular_component cytoplasm;GO:0006082,biological_process organic acid …	TYR1; prephenate dehydrogenase (NADP+) [EC:1.3.1.13]; K00211	400	prephenate dehydrogenase [Aspergillus flavus NRRL3357]	NA
NW_002477240.1	1263955	1267017	3063	WT_vs_KOset2KOash1_peak_2390	9.97	10.91	6.22	4.7	0.00507	0.0119	AFLA_108980:exon	AFLA_108980:NW_002477240.1:1263455-1266866:+:2031	AFLA_108980(gene-AFLA_108980)	NA	NA	NA	integral membrane channel protein, putative [Aspergillus flavus NRRL3357]	NA
NW_002477249.1	208666	212849	4184	WT_vs_KOset2KOash1_peak_2388	9.95	10.89	6.19	4.7	0.00501	0.0117	AFLA_097970:Promoter	AFLA_097970:NW_002477249.1:210932-212744:+:-174	AFLA_097970(gene-AFLA_097970)	NA	NA	NA	alkaline D-peptidase, putative [Aspergillus flavus NRRL3357]	NA
NW_002477238.1	823362	825412	2051	WT_vs_KOset2KOash1_peak_2403	9.09	10.04	5.35	4.69	0.00541	0.0126	AFLA_026060:exon	AFLA_026060:NW_002477238.1:823426-825350:+:961	AFLA_026060(gene-AFLA_026060)	NA	NA	NA	GABA permease, putative [Aspergillus flavus NRRL3357]	NA
NW_002477243.1	1808452	1809721	1270	WT_vs_KOset2KOash1_peak_2332	7.88	8.82	4.15	4.67	0.00384	0.00922	AFLA_137600:Promoter	AFLA_137610:NW_002477243.1:1808182-1808510:+:904	AFLA_137610(gene-AFLA_137610)	NA	NA	NA	hypothetical protein AFLA_137610 [Aspergillus flavus NRRL3357]	NA
NW_002477240.1	2337116	2339107	1992	WT_vs_KOset2KOash1_peak_2404	8.61	9.56	4.89	4.66	0.00541	0.0126	intergenic	AFLA_112940:NW_002477240.1:2337324-2337980:+:787	AFLA_112940(gene-AFLA_112940)	52;GO:0003674,molecular_function molecular_function;GO:0003824,molecular_function catalytic activity;GO:0004721,molecular_function phosphoprotein phosphatase activity;GO:0004725,molecular_function protein tyrosine phosphatase activity;GO:0005575,cellular_component cellular_component;GO:0005622,cellular_component intracellular;GO:0005623,cellular_component cell;GO:0005737,cellular_component cytopl…	NA	NA	tyrosine phosphatase family protein [Aspergillus flavus NRRL3357]	NA
NW_002477237.1	935321	936409	1089	WT_vs_KOset2KOash1_peak_2371	8.25	9.19	4.53	4.66	0.0046	0.0109	AFLA_075840:exon	AFLA_075840:NW_002477237.1:935339-937168:-:1303	AFLA_075840(gene-AFLA_075840)	NA	NA	NA	hyaluronan synthase, putative [Aspergillus flavus NRRL3357]	NA
NW_002477242.1	2137751	2138535	785	WT_vs_KOset2KOash1_peak_2328	7.47	8.41	3.78	4.63	0.00378	0.00908	AFLA_062750:exon;AFLA_062760:Promoter;AFLA_062750:three_prime_UTR;AFLA_062730:Promoter	AFLA_062750:NW_002477242.1:2137995-2139006:-:863	AFLA_062750(gene-AFLA_062750)	NA	NA	NA	conserved hypothetical protein [Aspergillus flavus NRRL3357]	NA
NW_002477237.1	1274663	1276193	1531	WT_vs_KOset2KOash1_peak_2476	9.17	10.11	5.49	4.62	0.00747	0.0169	AFLA_077020:exon	AFLA_077020:NW_002477237.1:1274940-1276594:-:1166	AFLA_077020(gene-AFLA_077020)	66;GO:0000149,molecular_function SNARE binding;GO:0002790,biological_process peptide secretion;GO:0003674,molecular_function molecular_function;GO:0005488,molecular_function binding;GO:0005515,molecular_function protein binding;GO:0005575,cellular_component cellular_component;GO:0005623,cellular_component cell;GO:0005886,cellular_component plasma membrane;GO:0006508,biological_process proteolysis…	NA	NA	DNA damage-inducible v-SNARE binding protein Ddi1, putative [Aspergillus flavus NRRL3357]	NA
NW_002477238.1	3481704	3483474	1771	WT_vs_KOset2KOash1_peak_2439	9.17	10.11	5.48	4.62	0.0065	0.0149	AFLA_035660:exon	AFLA_035660:NW_002477238.1:3481094-3482793:+:1495	AFLA_035660(gene-AFLA_035660)	NA	NA	NA	conserved hypothetical protein [Aspergillus flavus NRRL3357]	NA
NW_002477250.1	1539399	1540863	1465	WT_vs_KOset2KOash1_peak_2416	8.46	9.4	4.78	4.62	0.00572	0.0132	AFLA_121760:Promoter;AFLA_121770:exon	AFLA_121770:NW_002477250.1:1539700-1540740:-:609	AFLA_121770(gene-AFLA_121770)	NA	NA	NA	conserved hypothetical protein [Aspergillus flavus NRRL3357]	NA
NW_002477244.1	486067	489361	3295	WT_vs_KOset2KOash1_peak_2443	9.73	10.67	6.06	4.61	0.00658	0.0151	AFLA_066100:Promoter	AFLA_066100:NW_002477244.1:485113-487530:-:-184	AFLA_066100(gene-AFLA_066100)	NA	NA	NA	conserved hypothetical protein [Aspergillus flavus NRRL3357]	NA
NW_002477238.1	2743820	2745865	2046	WT_vs_KOset2KOash1_peak_2420	8.54	9.48	4.87	4.61	0.00589	0.0136	AFLA_032930:exon	AFLA_032920:NW_002477238.1:2743695-2744186:+:1147	AFLA_032920(gene-AFLA_032920)	NA	NA	NA	conserved hypothetical protein [Aspergillus flavus NRRL3357]	NA
NW_002477238.1	3679027	3680864	1838	WT_vs_KOset2KOash1_peak_2438	8.85	9.79	5.18	4.6	0.00645	0.0148	AFLA_036370:exon	AFLA_036370:NW_002477238.1:3679183-3681492:-:1546	AFLA_036370(gene-AFLA_036370)	41;GO:0003674,molecular_function molecular_function;GO:0003824,molecular_function catalytic activity;GO:0004611,molecular_function phosphoenolpyruvate carboxykinase activity;GO:0004612,molecular_function phosphoenolpyruvate carboxykinase (ATP) activity;GO:0005575,cellular_component cellular_component;GO:0005622,cellular_component intracellular;GO:0005623,cellular_component cell;GO:0005737,cellula…	E4.1.1.49, pckA; phosphoenolpyruvate carboxykinase (ATP) [EC:4.1.1.49]; K01610	100002000620	phosphoenolpyruvate carboxykinase AcuF [Aspergillus flavus NRRL3357]	NA
NW_002477242.1	548186	549098	913	WT_vs_KOset2KOash1_peak_2351	7.58	8.52	3.92	4.6	0.00429	0.0102	intergenic	AFLA_056660:NW_002477242.1:547408-548000:+:1234	AFLA_056660(gene-AFLA_056660)	NA	NA	NA	hypothetical protein AFLA_056660 [Aspergillus flavus NRRL3357]	NA
NW_002477239.1	1808718	1811681	2964	WT_vs_KOset2KOash1_peak_53	9.29	10.23	5.65	4.58	3.1e-46	3.27e-44	AFLA_019520:exon	AFLA_019520:NW_002477239.1:1808932-1810603:-:403	AFLA_019520(gene-AFLA_019520)	NA	NA	NA	conserved hypothetical protein [Aspergillus flavus NRRL3357]	NA
NW_002477238.1	818637	821340	2704	WT_vs_KOset2KOash1_peak_2478	9.49	10.43	5.87	4.57	0.00755	0.017	AFLA_026040:exon	AFLA_026040:NW_002477238.1:818498-820552:+:1490	AFLA_026040(gene-AFLA_026040)	NA	MAN1A_C, MNS1_2; mannosyl-oligosaccharide alpha-1,2-mannosidase [EC:3.2.1.113]; K01230	5100051304141	class I alpha-mannosidase [Aspergillus flavus NRRL3357]	NA
NW_002477240.1	1645696	1649495	3800	WT_vs_KOset2KOash1_peak_2475	9.77	10.71	6.16	4.56	0.00746	0.0169	AFLA_110350:Promoter	AFLA_110350:NW_002477240.1:1648037-1649666:+:-441	AFLA_110350(gene-AFLA_110350)	NA	NA	NA	SET domain protein [Aspergillus flavus NRRL3357]	NA
NW_002477237.1	1375955	1376876	922	WT_vs_KOset2KOash1_peak_1663	7.85	8.79	4.24	4.55	2.22e-05	7.48e-05	AFLA_077410:exon;AFLA_077420:Promoter	AFLA_077410:NW_002477237.1:1375765-1377163:-:747	AFLA_077410(gene-AFLA_077410)	NA	ACADM, acd; acyl-CoA dehydrogenase [EC:1.3.8.7]; K00249	7100280	acyl-CoA dehydrogenase, putative [Aspergillus flavus NRRL3357]	NA
NW_002477244.1	1974543	1975196	654	WT_vs_KOset2KOash1_peak_2379	7.32	8.26	3.74	4.53	0.00474	0.0111	AFLA_071380:exon	AFLA_071380:NW_002477244.1:1974126-1975022:+:743	AFLA_071380(gene-AFLA_071380)	NA	NA	NA	conserved hypothetical protein [Aspergillus flavus NRRL3357]	NA
NW_002477237.1	1560374	1564655	4282	WT_vs_KOset2KOash1_peak_2498	9.88	10.82	6.32	4.51	0.00824	0.0184	AFLA_078210:Promoter	AFLA_078210:NW_002477237.1:1562916-1564021:+:-401	AFLA_078210(gene-AFLA_078210)	NA	NA	NA	DUF1295 domain protein [Aspergillus flavus NRRL3357]	NA
NW_002477244.1	1024327	1027187	2861	WT_vs_KOset2KOash1_peak_2494	9.93	10.86	6.36	4.51	0.00809	0.0181	AFLA_068090:exon	AFLA_068090:NW_002477244.1:1024872-1027703:-:1946	AFLA_068090(gene-AFLA_068090)	74;GO:0000122,biological_process negative regulation of transcription by RNA polymerase II;GO:0003674,molecular_function molecular_function;GO:0003824,molecular_function catalytic activity;GO:0003866,molecular_function 3-phosphoshikimate 1-carboxyvinyltransferase activity;GO:0006082,biological_process organic acid metabolic process;GO:0006355,biological_process regulation of transcription, DNA-te…	NA	NA	quinate pathway repressor protein QutR, putative [Aspergillus flavus NRRL3357]	NA
NW_002477238.1	932538	933457	920	WT_vs_KOset2KOash1_peak_1232	7.87	8.81	4.29	4.51	5.13e-08	2.33e-07	AFLA_026350:Promoter;AFLA_026360:exon	AFLA_026360:NW_002477238.1:932378-933722:-:724	AFLA_026360(gene-AFLA_026360)	NA	NA	NA	conserved hypothetical protein [Aspergillus flavus NRRL3357]	NA
NW_002477237.1	3000484	3002222	1739	WT_vs_KOset2KOash1_peak_2509	9.07	10.01	5.51	4.5	0.00869	0.0194	AFLA_083460:exon	AFLA_083460:NW_002477237.1:3000710-3002597:-:1244	AFLA_083460(gene-AFLA_083460)	NA	NA	NA	C6 transcription factor RosA-like, putative [Aspergillus flavus NRRL3357]	NA
NW_002477251.1	303562	306805	3244	WT_vs_KOset2KOash1_peak_2520	9.48	10.42	5.93	4.49	0.00939	0.0208	AFLA_008640:exon	AFLA_008630:NW_002477251.1:304609-304918:+:574	AFLA_008630(gene-AFLA_008630)	NA	NA	NA	hypothetical protein AFLA_008630 [Aspergillus flavus NRRL3357]	NA
NW_002477246.1	1334198	1337691	3494	WT_vs_KOset2KOash1_peak_2515	9.55	10.49	6	4.49	0.00911	0.0202	intergenic	AFLA_128110:NW_002477246.1:1334123-1335258:+:1821	AFLA_128110(gene-AFLA_128110)	67;GO:0000003,biological_process reproduction;GO:0000322,cellular_component storage vacuole;GO:0000323,cellular_component lytic vacuole;GO:0000324,cellular_component fungal-type vacuole;GO:0000746,biological_process conjugation;GO:0000747,biological_process conjugation with cellular fusion;GO:0003674,molecular_function molecular_function;GO:0005215,molecular_function transporter activity;GO:00055…	NA	NA	aquaglyceroporin, putative [Aspergillus flavus NRRL3357]	NA
NW_002477251.1	489637	490595	959	WT_vs_KOset2KOash1_peak_2451	7.96	8.9	4.41	4.49	0.00676	0.0154	AFLA_009270:exon	AFLA_009270:NW_002477251.1:489518-490589:+:598	AFLA_009270(gene-AFLA_009270)	NA	NA	NA	conserved hypothetical protein [Aspergillus flavus NRRL3357]	NA
NW_002477240.1	2481378	2483143	1766	WT_vs_KOset2KOash1_peak_61	9.08	10.02	5.54	4.48	1.52e-43	1.39e-41	intergenic	AFLA_113440:NW_002477240.1:2482308-2483548:-:1287	AFLA_113440(gene-AFLA_113440)	NA	NA	NA	conserved hypothetical protein [Aspergillus flavus NRRL3357]	NA
NW_002477237.1	4164237	4166722	2486	WT_vs_KOset2KOash1_peak_1538	9.78	10.71	6.25	4.47	5.3e-06	1.93e-05	AFLA_087740:exon	AFLA_087740:NW_002477237.1:4164219-4166728:-:1248	AFLA_087740(gene-AFLA_087740)	65;GO:0003674,molecular_function molecular_function;GO:0005488,molecular_function binding;GO:0005515,molecular_function protein binding;GO:0005543,molecular_function phospholipid binding;GO:0005546,molecular_function phosphatidylinositol-4,5-bisphosphate binding;GO:0005575,cellular_component cellular_component;GO:0005622,cellular_component intracellular;GO:0005623,cellular_component cell;GO:00056…	NA	NA	ENTH domain protein [Aspergillus flavus NRRL3357]	NA
NW_002477246.1	1057647	1060479	2833	WT_vs_KOset2KOash1_peak_2549	9.51	10.45	5.99	4.46	0.0108	0.0237	AFLA_127180:Promoter	AFLA_127180:NW_002477246.1:1057944-1058736:-:-327	AFLA_127180(gene-AFLA_127180)	NA	NA	NA	hypothetical protein AFLA_127180 [Aspergillus flavus NRRL3357]	NA
NW_002477238.1	731490	733904	2415	WT_vs_KOset2KOash1_peak_2525	9.44	10.38	5.91	4.46	0.00962	0.0213	AFLA_025710:exon	AFLA_025700:NW_002477238.1:731931-732336:+:766	AFLA_025700(gene-AFLA_025700)	NA	NA	NA	conserved hypothetical protein [Aspergillus flavus NRRL3357]	NA
NW_002477238.1	1251077	1252408	1332	WT_vs_KOset2KOash1_peak_1992	8.96	9.9	5.44	4.46	0.000484	0.00136	AFLA_027460:exon	AFLA_027460:NW_002477238.1:1251544-1252576:-:833	AFLA_027460(gene-AFLA_027460)	NA	NA	NA	C2H2 finger domain protein, putative [Aspergillus flavus NRRL3357]	NA
NW_002477238.1	1647307	1650631	3325	WT_vs_KOset2KOash1_peak_865	10.02	10.95	6.51	4.45	1.12e-11	7.21e-11	AFLA_028950:exon	AFLA_028950:NW_002477238.1:1647210-1650824:+:1759	AFLA_028950(gene-AFLA_028950)	129;GO:0000003,biological_process reproduction;GO:0000272,biological_process polysaccharide catabolic process;GO:0000746,biological_process conjugation;GO:0000747,biological_process conjugation with cellular fusion;GO:0000920,biological_process septum digestion after cytokinesis;GO:0000935,cellular_component division septum;GO:0000936,cellular_component primary cell septum;GO:0001871,molecular_fu…	NA	NA	endo-1,3-beta-glucanase Engl1 [Aspergillus flavus NRRL3357]	NA
NW_002477241.1	610027	611643	1617	WT_vs_KOset2KOash1_peak_2521	8.58	9.51	5.07	4.44	0.0094	0.0209	AFLA_040450:exon;AFLA_040440:Promoter	AFLA_040450:NW_002477241.1:610226-611893:-:1058	AFLA_040450(gene-AFLA_040450)	NA	NA	NA	amino acid permease family protein, putative [Aspergillus flavus NRRL3357]	NA
NW_002477243.1	1011262	1014156	2895	WT_vs_KOset2KOash1_peak_2528	9.93	10.87	6.44	4.43	0.00973	0.0215	AFLA_134770:exon	AFLA_134770:NW_002477243.1:1011425-1013670:+:1284	AFLA_134770(gene-AFLA_134770)	NA	NA	NA	beta-1,6 glucan synthetase (Kre6), putative [Aspergillus flavus NRRL3357]	NA
NW_002477241.1	1888045	1889659	1615	WT_vs_KOset2KOash1_peak_2554	8.85	9.78	5.36	4.42	0.0113	0.0247	AFLA_045290:exon	AFLA_045290:NW_002477241.1:1888158-1889845:-:993	AFLA_045290(gene-AFLA_045290)	NA	E3.2.1.4; endoglucanase [EC:3.2.1.4]; K01179	500	extracellular endoglucanase/cellulase, putative [Aspergillus flavus NRRL3357]	NA
NW_002477244.1	1029240	1031814	2575	WT_vs_KOset2KOash1_peak_2543	9.08	10.02	5.59	4.42	0.0104	0.0228	intergenic	AFLA_068100:NW_002477244.1:1029220-1029845:+:1307	AFLA_068100(gene-AFLA_068100)	134;GO:0000429,biological_process carbon catabolite regulation of transcription from RNA polymerase II promoter;GO:0000436,biological_process carbon catabolite activation of transcription from RNA polymerase II promoter;GO:0000976,molecular_function transcription regulatory region sequence-specific DNA binding;GO:0000977,molecular_function RNA polymerase II regulatory region sequence-specific DNA…	NA	NA	hypothetical protein AFLA_068100 [Aspergillus flavus NRRL3357]	NA
NW_002477238.1	579569	582578	3010	WT_vs_KOset2KOash1_peak_2534	9.94	10.88	6.46	4.42	0.01	0.0221	AFLA_025120:exon	AFLA_025120:NW_002477238.1:580319-582465:+:754	AFLA_025120(gene-AFLA_025120)	256;GO:0000118,cellular_component histone deacetylase complex;GO:0000122,biological_process negative regulation of transcription by RNA polymerase II;GO:0000183,biological_process chromatin silencing at rDNA;GO:0000228,cellular_component nuclear chromosome;GO:0000775,cellular_component chromosome, centromeric region;GO:0000781,cellular_component chromosome, telomeric region;GO:0000785,cellular_co…	NA	NA	histone deacetylase, putative [Aspergillus flavus NRRL3357]	NA
NW_002477471.1	86	1759	1674	WT_vs_KOset2KOash1_peak_2546	9.1	10.03	5.62	4.41	0.0106	0.0234	intergenic	NA	NA	NA	NA	NA	NA	NA
NW_002477237.1	4192343	4195133	2791	WT_vs_KOset2KOash1_peak_2552	9.55	10.49	6.08	4.4	0.011	0.0241	AFLA_087830:exon	AFLA_087830:NW_002477237.1:4192179-4195587:-:1849	AFLA_087830(gene-AFLA_087830)	77;GO:0000014,molecular_function single-stranded DNA endodeoxyribonuclease activity;GO:0000109,cellular_component nucleotide-excision repair complex;GO:0000112,cellular_component nucleotide-excision repair factor 3 complex;GO:0003674,molecular_function molecular_function;GO:0003676,molecular_function nucleic acid binding;GO:0003677,molecular_function DNA binding;GO:0003697,molecular_function sing…	ERCC5, XPG, RAD2; DNA excision repair protein ERCC-5; K10846	3420	DNA excision repair protein Rad2 [Aspergillus flavus NRRL3357]	NA
NW_002477237.1	3416140	3421189	5050	WT_vs_KOset2KOash1_peak_2548	9.85	10.78	6.39	4.4	0.0108	0.0236	AFLA_084910:Promoter	AFLA_084910:NW_002477237.1:3417179-3418580:-:-84	AFLA_084910(gene-AFLA_084910)	163;GO:0000175,molecular_function 3'-5'-exoribonuclease activity;GO:0000176,cellular_component nuclear exosome (RNase complex);GO:0000178,cellular_component exosome (RNase complex);GO:0000228,cellular_component nuclear chromosome;GO:0000459,biological_process exonucleolytic trimming involved in rRNA processing;GO:0000460,biological_process maturation of 5.8S rRNA;GO:0000466,biological_process mat…	RRP6, EXOSC10; exosome complex exonuclease RRP6 [EC:3.1.13.-]; K12591	3018	exosome complex exonuclease Rrp6, putative [Aspergillus flavus NRRL3357]	NA
NW_002477238.1	1551100	1553387	2288	WT_vs_KOset2KOash1_peak_2544	8.37	9.3	4.91	4.39	0.0104	0.023	AFLA_028570:Promoter	AFLA_028570:NW_002477238.1:1551045-1552140:-:-103	AFLA_028570(gene-AFLA_028570)	NA	NA	NA	Cut9 interacting protein Scn1, putative [Aspergillus flavus NRRL3357]	NA
NW_002477251.1	1006391	1007351	961	WT_vs_KOset2KOash1_peak_2502	7.37	8.31	3.92	4.39	0.00841	0.0188	AFLA_011230:intron	AFLA_011230:NW_002477251.1:1002972-1007350:-:479	AFLA_011230(gene-AFLA_011230)	NA	NA	NA	glycosyl hydrolase, putative [Aspergillus flavus NRRL3357]	NA
NW_002477246.1	1811896	1816530	4635	WT_vs_KOset2KOash1_peak_159	10.48	11.41	7.02	4.39	9.35e-28	3.29e-26	AFLA_129830:Promoter;AFLA_129820:exon	AFLA_129830:NW_002477246.1:1815166-1817014:+:-953	AFLA_129830(gene-AFLA_129830)	NA	NA	NA	conserved hypothetical protein [Aspergillus flavus NRRL3357]	NA
NW_002477238.1	1067879	1070684	2806	WT_vs_KOset2KOash1_peak_2563	9.49	10.42	6.04	4.37	0.0118	0.0257	AFLA_026870:exon	AFLA_026870:NW_002477238.1:1068297-1070877:+:984	AFLA_026870(gene-AFLA_026870)	NA	NA	NA	SNF2 family helicase, putative [Aspergillus flavus NRRL3357]	NA
NW_002477239.1	1272264	1273693	1430	WT_vs_KOset2KOash1_peak_2558	8.95	9.89	5.51	4.37	0.0115	0.0251	AFLA_017590:Promoter;AFLA_017600:exon	AFLA_017590:NW_002477239.1:1270496-1271502:-:-1476	AFLA_017590(gene-AFLA_017590)	NA	MPV17; protein Mpv17; K13348	4146	integral membrane protein, Mpv17/PMP22 family, putative [Aspergillus flavus NRRL3357]	NA
NW_002477240.1	1920302	1921706	1405	WT_vs_KOset2KOash1_peak_1782	8.88	9.82	5.44	4.37	8.8e-05	0.000276	AFLA_111290:exon;AFLA_111300:Promoter	AFLA_111290:NW_002477240.1:1920537-1921792:+:467	AFLA_111290(gene-AFLA_111290)	NA	NA	NA	conserved hypothetical protein [Aspergillus flavus NRRL3357]	NA
NW_002477240.1	2580470	2582376	1907	WT_vs_KOset2KOash1_peak_2569	9.01	9.95	5.58	4.36	0.0119	0.026	AFLA_113820:Promoter;AFLA_113800:exon	AFLA_113800:NW_002477240.1:2580947-2582341:-:918	AFLA_113800(gene-AFLA_113800)	81;GO:0003674,molecular_function molecular_function;GO:0003824,molecular_function catalytic activity;GO:0004084,molecular_function branched-chain-amino-acid transaminase activity;GO:0005488,molecular_function binding;GO:0005575,cellular_component cellular_component;GO:0005622,cellular_component intracellular;GO:0005623,cellular_component cell;GO:0005634,cellular_component nucleus;GO:0005737,cellu…	E2.6.1.42, ilvE; branched-chain amino acid aminotransferase [EC:2.6.1.42]; K00826	2.70003e+17	branched-chain amino acid aminotransferase, cytosolic [Aspergillus flavus NRRL3357]	NA
NW_002477238.1	2601014	2602232	1219	WT_vs_KOset2KOash1_peak_464	8.34	9.27	4.92	4.36	1.01e-18	1.22e-17	AFLA_032410:Promoter;AFLA_032390:Promoter	AFLA_032400:NW_002477238.1:2602104-2602685:-:1062	AFLA_032400(gene-AFLA_032400)	177;GO:0000003,biological_process reproduction;GO:0000741,biological_process karyogamy;GO:0000742,biological_process karyogamy involved in conjugation with cellular fusion;GO:0000743,biological_process nuclear migration involved in conjugation with cellular fusion;GO:0000746,biological_process conjugation;GO:0000747,biological_process conjugation with cellular fusion;GO:0000749,biological_process…	GNAI; guanine nucleotide-binding protein G(i) subunit alpha; K04630; GPA1; guanine nucleotide-binding protein alpha-1 subunit; K19860	401104113	hypothetical protein AFLA_032400 [Aspergillus flavus NRRL3357]	NA
NW_002477237.1	1281979	1286029	4051	WT_vs_KOset2KOash1_peak_2561	9.95	10.89	6.54	4.35	0.0117	0.0256	intergenic	AFLA_077030:NW_002477237.1:1281658-1283874:+:2346	AFLA_077030(gene-AFLA_077030)	112;GO:0000322,cellular_component storage vacuole;GO:0000323,cellular_component lytic vacuole;GO:0000324,cellular_component fungal-type vacuole;GO:0003674,molecular_function molecular_function;GO:0005215,molecular_function transporter activity;GO:0005575,cellular_component cellular_component;GO:0005622,cellular_component intracellular;GO:0005623,cellular_component cell;GO:0005634,cellular_compone…	NA	NA	siderochrome-iron transporter Sit1, putative [Aspergillus flavus NRRL3357]	NA
NW_002477244.1	499275	499771	497	WT_vs_KOset2KOash1_peak_2445	6.77	7.7	3.36	4.35	0.00666	0.0152	AFLA_066170:Promoter;AFLA_066160:exon	AFLA_066160:NW_002477244.1:499256-500216:-:693	AFLA_066160(gene-AFLA_066160)	NA	NA	NA	methyltransferase family protein [Aspergillus flavus NRRL3357]	NA
NW_002477240.1	359443	362795	3353	WT_vs_KOset2KOash1_peak_2595	9.19	10.12	5.79	4.33	0.0137	0.0294	AFLA_105520:exon	AFLA_105520:NW_002477240.1:360403-361276:-:157	AFLA_105520(gene-AFLA_105520)	NA	NA	NA	conserved hypothetical protein [Aspergillus flavus NRRL3357]	NA
NW_002477237.1	3685711	3689590	3880	WT_vs_KOset2KOash1_peak_2576	9.88	10.81	6.48	4.33	0.0124	0.0268	AFLA_085960:exon	AFLA_085960:NW_002477237.1:3687197-3689111:-:1460	AFLA_085960(gene-AFLA_085960)	NA	NA	NA	cell surface protein, putative [Aspergillus flavus NRRL3357]	NA
NW_002477243.1	1851043	1852422	1380	WT_vs_KOset2KOash1_peak_2570	8.5	9.43	5.11	4.32	0.0119	0.026	AFLA_137780:exon;AFLA_137790:Promoter	AFLA_137790:NW_002477243.1:1853039-1853610:+:-1306	AFLA_137790(gene-AFLA_137790)	NA	NA	NA	cell wall protein, putative [Aspergillus flavus NRRL3357]	NA
NW_002477241.1	924677	927019	2343	WT_vs_KOset2KOash1_peak_2297	9.71	10.64	6.34	4.3	0.00304	0.00739	AFLA_041680:exon	AFLA_041680:NW_002477241.1:925105-927178:-:1330	AFLA_041680(gene-AFLA_041680)	NA	NA	NA	MFS drug transporter, putative [Aspergillus flavus NRRL3357]	NA
NW_002477242.1	2089724	2093068	3345	WT_vs_KOset2KOash1_peak_2616	9.29	10.22	5.93	4.29	0.0144	0.0308	AFLA_062550:Promoter	AFLA_062550:NW_002477242.1:2091874-2093251:+:-478	AFLA_062550(gene-AFLA_062550)	NA	psd, PISD; phosphatidylserine decarboxylase [EC:4.1.1.65]; K01613	564	phosphatidylserine decarboxylase, putative [Aspergillus flavus NRRL3357]	NA
NW_002477243.1	331678	334771	3094	WT_vs_KOset2KOash1_peak_2615	9.35	10.28	5.99	4.29	0.0143	0.0306	AFLA_132330:exon	AFLA_132330:NW_002477243.1:331777-334846:+:1447	AFLA_132330(gene-AFLA_132330)	NA	NA	NA	nucleosome remodeling complex ATPase subunit (Snf2h), putative [Aspergillus flavus NRRL3357]	NA
NW_002477249.1	1218344	1221686	3343	WT_vs_KOset2KOash1_peak_2613	9.19	10.12	5.84	4.29	0.0142	0.0305	intergenic	AFLA_101780:NW_002477249.1:1220037-1221948:-:1933	AFLA_101780(gene-AFLA_101780)	NA	SUOX; sulfite oxidase [EC:1.8.3.1]; K00387	920	NADH-cytochrome B5 reductase, putative [Aspergillus flavus NRRL3357]	NA
NW_002477237.1	1291187	1295335	4149	WT_vs_KOset2KOash1_peak_2610	9.6	10.53	6.24	4.29	0.0141	0.0303	AFLA_077060:Promoter;AFLA_077070:exon	AFLA_077070:NW_002477237.1:1293081-1293801:-:540	AFLA_077070(gene-AFLA_077070)	NA	NA	NA	hypothetical protein AFLA_077070 [Aspergillus flavus NRRL3357]	NA
NW_002477246.1	154003	156698	2696	WT_vs_KOset2KOash1_peak_2605	9.58	10.51	6.22	4.29	0.014	0.0301	AFLA_123700:Promoter	AFLA_123700:NW_002477246.1:154183-155011:-:-339	AFLA_123700(gene-AFLA_123700)	NA	NA	NA	extracellular proline-rich protein [Aspergillus flavus NRRL3357]	NA
NW_002477251.1	394209	395232	1024	WT_vs_KOset2KOash1_peak_2590	8.58	9.51	5.22	4.29	0.0131	0.0282	AFLA_008920:exon	AFLA_008920:NW_002477251.1:394206-394905:+:514	AFLA_008920(gene-AFLA_008920)	NA	NA	NA	conserved hypothetical protein [Aspergillus flavus NRRL3357]	NA
NW_002477248.1	1153169	1154381	1213	WT_vs_KOset2KOash1_peak_2531	7.55	8.48	4.19	4.29	0.0098	0.0216	AFLA_051900:exon	AFLA_051900:NW_002477248.1:1152435-1154623:-:848	AFLA_051900(gene-AFLA_051900)	NA	NA	NA	zinc knuckle transcription factor (CnjB), putative [Aspergillus flavus NRRL3357]	NA
NW_002477245.1	1847048	1850438	3391	WT_vs_KOset2KOash1_peak_2621	9.61	10.54	6.27	4.27	0.0146	0.0312	AFLA_095990:Promoter;AFLA_096000:intron	AFLA_096000:NW_002477245.1:1848534-1850452:+:209	AFLA_096000(gene-AFLA_096000)	NA	NA	NA	sugar transporter, putative [Aspergillus flavus NRRL3357]	NA
NW_002477248.1	1157666	1161572	3907	WT_vs_KOset2KOash1_peak_350	9.95	10.87	6.6	4.27	7.67e-21	1.22e-19	intergenic	AFLA_051930:NW_002477248.1:1159647-1161930:-:2311	AFLA_051930(gene-AFLA_051930)	57;GO:0003674,molecular_function molecular_function;GO:0003824,molecular_function catalytic activity;GO:0004356,molecular_function glutamate-ammonia ligase activity;GO:0005575,cellular_component cellular_component;GO:0005622,cellular_component intracellular;GO:0005623,cellular_component cell;GO:0005634,cellular_component nucleus;GO:0005737,cellular_component cytoplasm;GO:0006082,biological_proces…	glnA, GLUL; glutamine synthetase [EC:6.3.1.2]; K01915	2.20003e+17	glutamine synthetase [Aspergillus flavus NRRL3357]	NA
NW_002477246.1	1869315	1871308	1994	WT_vs_KOset2KOash1_peak_2626	8.9	9.83	5.57	4.26	0.015	0.0319	AFLA_130000:exon	AFLA_130000:NW_002477246.1:1869398-1871452:-:1140	AFLA_130000(gene-AFLA_130000)	17;GO:0005575,cellular_component cellular_component;GO:0005623,cellular_component cell;GO:0005886,cellular_component plasma membrane;GO:0006810,biological_process transport;GO:0008150,biological_process biological_process;GO:0015893,biological_process drug transport;GO:0016020,cellular_component membrane;GO:0016021,cellular_component integral component of membrane;GO:0031224,cellular_component in…	NA	NA	bicyclomycin resistance protein, putative [Aspergillus flavus NRRL3357]	NA
NW_002477241.1	1708755	1711375	2621	WT_vs_KOset2KOash1_peak_1266	9.86	10.79	6.53	4.26	1.02e-07	4.48e-07	AFLA_044610:exon	AFLA_044610:NW_002477241.1:1708218-1711138:+:1847	AFLA_044610(gene-AFLA_044610)	NA	NA	NA	conserved hypothetical protein [Aspergillus flavus NRRL3357]	NA
NW_002477248.1	1642615	1643399	785	WT_vs_KOset2KOash1_peak_2587	7.6	8.53	4.28	4.25	0.0129	0.0278	AFLA_053650:exon	AFLA_053650:NW_002477248.1:1642199-1643111:+:808	AFLA_053650(gene-AFLA_053650)	NA	NA	NA	oxidoreductase, short chain dehydrogenase/reductase family [Aspergillus flavus NRRL3357]	NA
NW_002477239.1	814851	818635	3785	WT_vs_KOset2KOash1_peak_2243	9.52	10.44	6.21	4.24	0.00209	0.00521	AFLA_015790:exon	AFLA_015790:NW_002477239.1:816603-819020:-:2277	AFLA_015790(gene-AFLA_015790)	NA	NA	NA	C6 transcription factor (Leu3), putative [Aspergillus flavus NRRL3357]	NA
NW_002477237.1	3961738	3962925	1188	WT_vs_KOset2KOash1_peak_2602	8.17	9.1	4.87	4.23	0.014	0.03	AFLA_087100:exon	AFLA_087100:NW_002477237.1:3961977-3962916:+:354	AFLA_087100(gene-AFLA_087100)	NA	NA	NA	benzoate 4-monooxygenase cytochrome P450, putative [Aspergillus flavus NRRL3357]	NA
NW_002477237.1	2841099	2843616	2518	WT_vs_KOset2KOash1_peak_2052	9.41	10.34	6.11	4.23	0.000762	0.00208	AFLA_082830:intron	AFLA_082830:NW_002477237.1:2840800-2842560:-:202	AFLA_082830(gene-AFLA_082830)	NA	NA	NA	hypothetical protein AFLA_082830 [Aspergillus flavus NRRL3357]	NA
NW_002477240.1	1087699	1088946	1248	WT_vs_KOset2KOash1_peak_592	8.21	9.13	4.9	4.23	3.57e-16	3.37e-15	AFLA_108340:Promoter;AFLA_108330:exon	AFLA_108330:NW_002477240.1:1087332-1088585:+:990	AFLA_108330(gene-AFLA_108330)	6;GO:0003674,molecular_function molecular_function;GO:0003824,molecular_function catalytic activity;GO:0016787,molecular_function hydrolase activity;GO:0016788,molecular_function hydrolase activity, acting on ester bonds;GO:0017057,molecular_function 6-phosphogluconolactonase activity;GO:0052689,molecular_function carboxylic ester hydrolase activity	NA	NA	carboxy-cis,cis-muconate cyclase, putative [Aspergillus flavus NRRL3357]	NA
NW_002477252.1	110780	113168	2389	WT_vs_KOset2KOash1_peak_2633	8.68	9.6	5.38	4.22	0.0154	0.0328	AFLA_114660:Promoter;AFLA_114650:intron	AFLA_114650:NW_002477252.1:110447-112836:+:1527	AFLA_114650(gene-AFLA_114650)	NA	NA	NA	conserved hypothetical protein [Aspergillus flavus NRRL3357]	NA
NW_002477241.1	1392167	1393259	1093	WT_vs_KOset2KOash1_peak_2583	7.76	8.69	4.47	4.22	0.0127	0.0274	AFLA_043510:Promoter;AFLA_043500:intron	AFLA_043500:NW_002477241.1:1392289-1393454:+:424	AFLA_043500(gene-AFLA_043500)	NA	NA	NA	conserved hypothetical protein [Aspergillus flavus NRRL3357]	NA
NW_002477237.1	4185963	4188147	2185	WT_vs_KOset2KOash1_peak_2651	9.25	10.18	5.96	4.21	0.0167	0.0351	AFLA_087810:exon	AFLA_087810:NW_002477237.1:4185766-4187330:+:1289	AFLA_087810(gene-AFLA_087810)	40;GO:0000976,molecular_function transcription regulatory region sequence-specific DNA binding;GO:0000977,molecular_function RNA polymerase II regulatory region sequence-specific DNA binding;GO:0000978,molecular_function RNA polymerase II proximal promoter sequence-specific DNA binding;GO:0000981,molecular_function DNA-binding transcription factor activity, RNA polymerase II-specific;GO:0000982,m…	NA	NA	bZIP transcription factor, putative [Aspergillus flavus NRRL3357]	NA
NW_002477238.1	1531212	1532443	1232	WT_vs_KOset2KOash1_peak_2632	8.26	9.18	5	4.19	0.0154	0.0327	AFLA_028500:Promoter;AFLA_028490:exon	AFLA_028490:NW_002477238.1:1531346-1532767:+:481	AFLA_028490(gene-AFLA_028490)	50;GO:0003674,molecular_function molecular_function;GO:0005575,cellular_component cellular_component;GO:0006464,biological_process cellular protein modification process;GO:0006486,biological_process protein glycosylation;GO:0006487,biological_process protein N-linked glycosylation;GO:0006493,biological_process protein O-linked glycosylation;GO:0006807,biological_process nitrogen compound metaboli…	NA	NA	conserved hypothetical protein [Aspergillus flavus NRRL3357]	NA
NW_002477250.1	1068765	1071579	2815	WT_vs_KOset2KOash1_peak_2667	9.37	10.29	6.11	4.18	0.0177	0.0371	AFLA_119760:exon	AFLA_119760:NW_002477250.1:1068207-1071576:+:1965	AFLA_119760(gene-AFLA_119760)	NA	NA	NA	conserved hypothetical protein [Aspergillus flavus NRRL3357]	NA
NW_002477237.1	1763298	1764953	1656	WT_vs_KOset2KOash1_peak_2680	9.17	10.09	5.92	4.17	0.0183	0.0382	AFLA_078910:Promoter;AFLA_078900:exon	AFLA_078910:NW_002477237.1:1765095-1765448:+:-969	AFLA_078910(gene-AFLA_078910)	NA	NA	NA	hypothetical protein AFLA_078910 [Aspergillus flavus NRRL3357]	NA
NW_002477238.1	3569309	3570846	1538	WT_vs_KOset2KOash1_peak_2671	9.11	10.03	5.86	4.17	0.0179	0.0375	AFLA_035990:Promoter;AFLA_035980:exon	AFLA_035980:NW_002477238.1:3569115-3570645:+:962	AFLA_035980(gene-AFLA_035980)	NA	NA	NA	conserved hypothetical protein [Aspergillus flavus NRRL3357]	NA
NW_002477247.1	425706	427199	1494	WT_vs_KOset2KOash1_peak_2674	8.83	9.75	5.59	4.16	0.0181	0.0379	AFLA_002080:Promoter;AFLA_002090:exon	AFLA_002090:NW_002477247.1:425386-427108:+:1066	AFLA_002090(gene-AFLA_002090)	NA	NA	NA	extracellular serine carboxypeptidase, putative [Aspergillus flavus NRRL3357]	NA
NW_002477248.1	1017439	1022946	5508	WT_vs_KOset2KOash1_peak_85	10.65	11.57	7.41	4.16	2.89e-37	1.9e-35	AFLA_051460:exon;AFLA_051470:Promoter	AFLA_051460:NW_002477248.1:1019412-1021129:-:936	AFLA_051460(gene-AFLA_051460)	NA	NA	NA	vitamin H transporter, putative [Aspergillus flavus NRRL3357]	NA
NW_002477237.1	520936	524028	3093	WT_vs_KOset2KOash1_peak_2697	9.11	10.03	5.88	4.15	0.0194	0.0401	intergenic	AFLA_074150:NW_002477237.1:520497-521885:+:1985	AFLA_074150(gene-AFLA_074150)	NA	NA	NA	conserved hypothetical protein [Aspergillus flavus NRRL3357]	NA
NW_002477248.1	435119	437754	2636	WT_vs_KOset2KOash1_peak_2691	8.93	9.86	5.71	4.15	0.0188	0.0391	AFLA_049460:exon	AFLA_049450:NW_002477248.1:434820-435843:+:1616	AFLA_049450(gene-AFLA_049450)	NA	NA	NA	conserved hypothetical protein [Aspergillus flavus NRRL3357]	NA
NW_002477240.1	583550	586665	3116	WT_vs_KOset2KOash1_peak_2690	9.58	10.5	6.35	4.15	0.0187	0.0389	intergenic	AFLA_106400:NW_002477240.1:583110-584845:+:1997	AFLA_106400(gene-AFLA_106400)	30;GO:0003674,molecular_function molecular_function;GO:0003824,molecular_function catalytic activity;GO:0005575,cellular_component cellular_component;GO:0005622,cellular_component intracellular;GO:0005623,cellular_component cell;GO:0005737,cellular_component cytoplasm;GO:0006464,biological_process cellular protein modification process;GO:0006807,biological_process nitrogen compound metabolic proc…	NA	NA	ubiquitin-like activating enzyme (UlaA), putative [Aspergillus flavus NRRL3357]	NA
NW_002477248.1	990176	992554	2379	WT_vs_KOset2KOash1_peak_2687	9.57	10.49	6.34	4.15	0.0186	0.0388	AFLA_051350:exon	AFLA_051350:NW_002477248.1:990663-991399:+:702	AFLA_051350(gene-AFLA_051350)	NA	NA	NA	C6 transcription factor, putative [Aspergillus flavus NRRL3357]	NA
NW_002477238.1	1939668	1942537	2870	WT_vs_KOset2KOash1_peak_2668	9.95	10.87	6.73	4.15	0.0178	0.0372	AFLA_029980:intron	AFLA_029980:NW_002477238.1:1939679-1942923:-:1820	AFLA_029980(gene-AFLA_029980)	NA	NA	NA	DNA-directed DNA polymerase theta, putative [Aspergillus flavus NRRL3357]	NA
NW_002477238.1	4101355	4103715	2361	WT_vs_KOset2KOash1_peak_2686	9.77	10.69	6.55	4.14	0.0186	0.0387	AFLA_037810:exon	AFLA_037810:NW_002477238.1:4102367-4102658:+:168	AFLA_037810(gene-AFLA_037810)	NA	NA	NA	hypothetical protein AFLA_037810 [Aspergillus flavus NRRL3357]	NA
NW_002477242.1	762479	768177	5699	WT_vs_KOset2KOash1_peak_2665	10.12	11.04	6.9	4.14	0.0176	0.037	AFLA_057440:exon	AFLA_057440:NW_002477242.1:763157-765871:-:543	AFLA_057440(gene-AFLA_057440)	NA	NA	NA	conserved hypothetical protein [Aspergillus flavus NRRL3357]	NA
NW_002477249.1	1094020	1097600	3581	WT_vs_KOset2KOash1_peak_2664	10.13	11.05	6.91	4.14	0.0175	0.0367	AFLA_101280:exon	AFLA_101270:NW_002477249.1:1093645-1094512:+:2165	AFLA_101270(gene-AFLA_101270)	NA	WSC; cell wall integrity and stress response component; K11244	401104139	WSC domain protein, putative [Aspergillus flavus NRRL3357]	NA
NW_002477240.1	1249303	1253355	4053	WT_vs_KOset2KOash1_peak_2708	9.53	10.45	6.32	4.13	0.0198	0.0408	AFLA_108950:Promoter	AFLA_108950:NW_002477240.1:1249203-1251036:-:-293	AFLA_108950(gene-AFLA_108950)	NA	PHO; acid phosphatase [EC:3.1.3.2]; K01078	73000740	histidine acid phosphatase, putative [Aspergillus flavus NRRL3357]	NA
NW_002477243.1	1781734	1785246	3513	WT_vs_KOset2KOash1_peak_2701	9.66	10.58	6.46	4.12	0.0195	0.0403	AFLA_137520:intron	AFLA_137520:NW_002477243.1:1781987-1785427:+:1503	AFLA_137520(gene-AFLA_137520)	NA	NA	NA	conserved hypothetical protein [Aspergillus flavus NRRL3357]	NA
NW_002477239.1	2569324	2572828	3505	WT_vs_KOset2KOash1_peak_2698	9.83	10.75	6.63	4.12	0.0194	0.0401	intergenic	AFLA_022190:NW_002477239.1:2569999-2570290:+:1077	AFLA_022190(gene-AFLA_022190)	NA	NA	NA	hypothetical protein AFLA_022190 [Aspergillus flavus NRRL3357]	NA
NW_002477237.1	3601604	3603269	1666	WT_vs_KOset2KOash1_peak_2695	8.67	9.59	5.47	4.12	0.0191	0.0397	intergenic	AFLA_085590:NW_002477237.1:3602504-3603575:-:1138	AFLA_085590(gene-AFLA_085590)	NA	NA	NA	endo-arabinanase, putative [Aspergillus flavus NRRL3357]	NA
NW_002477237.1	3091266	3092977	1712	WT_vs_KOset2KOash1_peak_111	9.15	10.07	5.95	4.12	1.29e-31	6.5e-30	AFLA_083760:Promoter;AFLA_083770:exon	AFLA_083770:NW_002477237.1:3091212-3093202:-:1080	AFLA_083770(gene-AFLA_083770)	NA	NA	NA	conserved hypothetical protein [Aspergillus flavus NRRL3357]	NA
NW_002477243.1	589168	589990	823	WT_vs_KOset2KOash1_peak_2653	7.85	8.77	4.66	4.11	0.0167	0.0352	AFLA_133260:exon;AFLA_133240:Promoter;AFLA_133270:Promoter	AFLA_133260:NW_002477243.1:589122-590538:+:457	AFLA_133260(gene-AFLA_133260)	NA	NA	NA	conserved hypothetical protein [Aspergillus flavus NRRL3357]	NA
NW_002478791.1	157	838	682	WT_vs_KOset2KOash1_peak_2620	7.41	8.33	4.22	4.11	0.0146	0.0311	intergenic	NA	NA	NA	NA	NA	NA	NA
NW_002477246.1	1041598	1042106	509	WT_vs_KOset2KOash1_peak_1227	7.22	8.14	4.03	4.11	4.43e-08	2.02e-07	AFLA_127110:intron;AFLA_127120:Promoter	AFLA_127110:NW_002477246.1:1041459-1043171:-:1319	AFLA_127110(gene-AFLA_127110)	NA	NA	NA	MFS transporter, putative [Aspergillus flavus NRRL3357]	NA
NW_002477237.1	731058	732324	1267	WT_vs_KOset2KOash1_peak_2709	8.59	9.51	5.41	4.1	0.0198	0.0409	AFLA_075000:exon	AFLA_075000:NW_002477237.1:731150-732859:-:1168	AFLA_075000(gene-AFLA_075000)	NA	NA	NA	conserved hypothetical protein [Aspergillus flavus NRRL3357]	NA
NW_002477242.1	1516881	1517883	1003	WT_vs_KOset2KOash1_peak_2649	7.74	8.66	4.56	4.1	0.0165	0.0349	AFLA_060420:Promoter	AFLA_060420:NW_002477242.1:1514596-1515712:-:-1670	AFLA_060420(gene-AFLA_060420)	NA	NA	NA	glycosyl transferase family 8 family, putative [Aspergillus flavus NRRL3357]	NA
NW_002477240.1	1340275	1342386	2112	WT_vs_KOset2KOash1_peak_2055	9.45	10.36	6.26	4.1	0.000777	0.00211	AFLA_109220:exon	AFLA_109220:NW_002477240.1:1340283-1341907:+:1047	AFLA_109220(gene-AFLA_109220)	NA	NA	NA	C6 transcription factor, putative [Aspergillus flavus NRRL3357]	NA
NW_002477241.1	1149331	1150564	1234	WT_vs_KOset2KOash1_peak_2702	8.39	9.31	5.22	4.09	0.0195	0.0403	AFLA_042530:exon;AFLA_042520:Promoter	AFLA_042530:NW_002477241.1:1148810-1150127:+:1137	AFLA_042530(gene-AFLA_042530)	NA	NA	NA	sulfate transporter, putative [Aspergillus flavus NRRL3357]	NA
NW_002477248.1	1550481	1551406	926	WT_vs_KOset2KOash1_peak_2666	7.93	8.85	4.76	4.09	0.0177	0.0371	AFLA_053310:exon;AFLA_053320:Promoter;AFLA_053330:Promoter	AFLA_053310:NW_002477248.1:1549899-1551662:+:1044	AFLA_053310(gene-AFLA_053310)	NA	NA	NA	vitamin H transporter, putative [Aspergillus flavus NRRL3357]	NA
NW_002477250.1	1425605	1426493	889	WT_vs_KOset2KOash1_peak_2700	7.94	8.85	4.78	4.07	0.0194	0.0402	AFLA_121250:Promoter;AFLA_121260:exon	AFLA_121260:NW_002477250.1:1425555-1426809:-:760	AFLA_121260(gene-AFLA_121260)	NA	NA	NA	aspartic-type endopeptidase, putative [Aspergillus flavus NRRL3357]	NA
NW_002477247.1	1329001	1333038	4038	WT_vs_KOset2KOash1_peak_2719	10.09	11	6.94	4.06	0.0206	0.0423	AFLA_005110:Promoter;AFLA_005100:exon	AFLA_005100:NW_002477247.1:1329047-1332145:-:1125	AFLA_005100(gene-AFLA_005100)	NA	NA	NA	conserved hypothetical protein [Aspergillus flavus NRRL3357]	NA
NW_002477243.1	2020458	2021728	1271	WT_vs_KOset2KOash1_peak_1700	8.35	9.27	5.21	4.06	3.79e-05	0.000125	AFLA_138460:exon	AFLA_138460:NW_002477243.1:2020467-2022156:-:1063	AFLA_138460(gene-AFLA_138460)	NA	NA	NA	cytochrome P450, putative [Aspergillus flavus NRRL3357]	NA
NW_002477243.1	536865	544344	7480	WT_vs_KOset2KOash1_peak_39	10.81	11.72	7.66	4.06	4.78e-52	6.85e-50	AFLA_133040:intron	AFLA_133040:NW_002477243.1:540487-542359:-:1754	AFLA_133040(gene-AFLA_133040)	35;GO:0000322,cellular_component storage vacuole;GO:0000323,cellular_component lytic vacuole;GO:0000324,cellular_component fungal-type vacuole;GO:0000329,cellular_component fungal-type vacuole membrane;GO:0005575,cellular_component cellular_component;GO:0005622,cellular_component intracellular;GO:0005623,cellular_component cell;GO:0005737,cellular_component cytoplasm;GO:0005773,cellular_component…	NA	NA	nucleoside transporter, putative [Aspergillus flavus NRRL3357]	NA
NW_002477249.1	179809	183130	3322	WT_vs_KOset2KOash1_peak_2757	8.9	9.81	5.77	4.05	0.0234	0.0474	AFLA_097820:Promoter;AFLA_097830:Promoter	AFLA_097830:NW_002477249.1:181483-183364:+:-13	AFLA_097830(gene-AFLA_097830)	23;GO:0003674,molecular_function molecular_function;GO:0003824,molecular_function catalytic activity;GO:0005975,biological_process carbohydrate metabolic process;GO:0005996,biological_process monosaccharide metabolic process;GO:0006793,biological_process phosphorus metabolic process;GO:0006796,biological_process phosphate-containing compound metabolic process;GO:0008150,biological_process biologi…	NA	NA	xylulose kinase, putative [Aspergillus flavus NRRL3357]	NA
NW_002477245.1	1324515	1325473	959	WT_vs_KOset2KOash1_peak_2722	8.04	8.95	4.91	4.04	0.0208	0.0427	AFLA_093920:Promoter;AFLA_093910:exon	AFLA_093910:NW_002477245.1:1324228-1325438:+:766	AFLA_093910(gene-AFLA_093910)	57;GO:0003674,molecular_function molecular_function;GO:0003824,molecular_function catalytic activity;GO:0004416,molecular_function hydroxyacylglutathione hydrolase activity;GO:0005575,cellular_component cellular_component;GO:0005622,cellular_component intracellular;GO:0005623,cellular_component cell;GO:0005737,cellular_component cytoplasm;GO:0005739,cellular_component mitochondrion;GO:0005759,cel…	gloB, gloC, HAGH; hydroxyacylglutathione hydrolase [EC:3.1.2.6]; K01069	620	hydroxyacylglutathione hydrolase, putative [Aspergillus flavus NRRL3357]	NA
NW_002477239.1	86041	87779	1739	WT_vs_KOset2KOash1_peak_1247	8.84	9.75	5.71	4.04	6.78e-08	3.04e-07	AFLA_013190:Promoter;AFLA_013200:exon	AFLA_013190:NW_002477239.1:85969-86521:-:-389	AFLA_013190(gene-AFLA_013190)	NA	NA	NA	conserved hypothetical protein [Aspergillus flavus NRRL3357]	NA
NW_002477248.1	1263565	1265673	2109	WT_vs_KOset2KOash1_peak_56	9.22	10.14	6.1	4.04	5.45e-45	5.44e-43	AFLA_052320:three_prime_UTR;AFLA_052320:exon	AFLA_052320:NW_002477248.1:1264526-1266125:-:1506	AFLA_052320(gene-AFLA_052320)	NA	NA	NA	aspartic endopeptidase (AP1), putative [Aspergillus flavus NRRL3357]	NA
NW_002477237.1	4413941	4417480	3540	WT_vs_KOset2KOash1_peak_2772	9.26	10.18	6.15	4.03	0.0244	0.0493	AFLA_088700:exon	AFLA_088700:NW_002477237.1:4414181-4416522:-:811	AFLA_088700(gene-AFLA_088700)	57;GO:0003674,molecular_function molecular_function;GO:0003824,molecular_function catalytic activity;GO:0004842,molecular_function ubiquitin-protein transferase activity;GO:0005488,molecular_function binding;GO:0005575,cellular_component cellular_component;GO:0005622,cellular_component intracellular;GO:0005623,cellular_component cell;GO:0005634,cellular_component nucleus;GO:0006464,biological_pro…	NA	NA	CHY and RING finger domain protein, putative [Aspergillus flavus NRRL3357]	NA
NW_002477241.1	223113	227539	4427	WT_vs_KOset2KOash1_peak_2761	9.67	10.58	6.55	4.03	0.0236	0.0478	AFLA_038910:Promoter	AFLA_038910:NW_002477241.1:225692-227447:+:-366	AFLA_038910(gene-AFLA_038910)	NA	NA	NA	conserved hypothetical protein [Aspergillus flavus NRRL3357]	NA
NW_002477250.1	395315	397023	1709	WT_vs_KOset2KOash1_peak_2760	8.95	9.87	5.84	4.03	0.0235	0.0476	AFLA_117210:exon;AFLA_117230:Promoter	AFLA_117210:NW_002477250.1:395360-396503:-:334	AFLA_117210(gene-AFLA_117210)	NA	NA	NA	C6 finger domain protein, putative [Aspergillus flavus NRRL3357]	NA
NW_002477239.1	2548704	2549500	797	WT_vs_KOset2KOash1_peak_2705	7.77	8.69	4.66	4.03	0.0196	0.0406	AFLA_022120:intron	AFLA_022110:NW_002477239.1:2545089-2545709:-:-3393	AFLA_022110(gene-AFLA_022110)	NA	NA	NA	export control protein CHS7-like, putative [Aspergillus flavus NRRL3357]	NA
NW_002477250.1	873998	875447	1450	WT_vs_KOset2KOash1_peak_2733	8.02	8.93	4.91	4.02	0.0213	0.0437	intergenic	AFLA_119030:NW_002477250.1:874759-876175:-:1452	AFLA_119030(gene-AFLA_119030)	NA	NA	NA	F-box domain protein [Aspergillus flavus NRRL3357]	NA
NW_002477247.1	815286	817294	2009	WT_vs_KOset2KOash1_peak_2767	8.73	9.64	5.63	4.01	0.0241	0.0488	AFLA_003520:Promoter;AFLA_003510:Promoter	AFLA_003510:NW_002477247.1:815570-816065:-:-225	AFLA_003510(gene-AFLA_003510)	NA	NA	NA	conserved hypothetical protein [Aspergillus flavus NRRL3357]	NA
NW_002477239.1	610566	614814	4249	WT_vs_KOset2KOash1_peak_2758	9.88	10.8	6.78	4.01	0.0234	0.0475	AFLA_015110:exon	AFLA_015110:NW_002477239.1:610391-614120:+:2299	AFLA_015110(gene-AFLA_015110)	NA	NA	NA	conserved hypothetical protein [Aspergillus flavus NRRL3357]	NA
NW_002477238.1	2114485	2116545	2061	WT_vs_KOset2KOash1_peak_956	9.6	10.52	6.5	4.01	9.6e-11	5.62e-10	AFLA_030580:exon	AFLA_030580:NW_002477238.1:2114331-2116513:+:1184	AFLA_030580(gene-AFLA_030580)	272;GO:0000003,biological_process reproduction;GO:0000122,biological_process negative regulation of transcription by RNA polymerase II;GO:0000981,molecular_function DNA-binding transcription factor activity, RNA polymerase II-specific;GO:0000982,molecular_function DNA-binding transcription factor activity, RNA polymerase II-specific;GO:0001078,molecular_function DNA-binding transcription represso…	NA	NA	C2H2 transcription factor PacC, putative [Aspergillus flavus NRRL3357]	NA
NW_002477240.1	1907410	1909919	2510	WT_vs_KOset2KOash1_peak_2773	9.64	10.56	6.55	4	0.0245	0.0495	AFLA_111240:exon	AFLA_111240:NW_002477240.1:1906972-1909475:+:1692	AFLA_111240(gene-AFLA_111240)	57;GO:0000003,biological_process reproduction;GO:0003674,molecular_function molecular_function;GO:0003824,molecular_function catalytic activity;GO:0004620,molecular_function phospholipase activity;GO:0004623,molecular_function phospholipase A2 activity;GO:0004771,molecular_function sterol esterase activity;GO:0004806,molecular_function triglyceride lipase activity;GO:0005575,cellular_component ce…	TGL4; TAG lipase / steryl ester hydrolase / phospholipase A2 / LPA acyltransferase [EC:3.1.1.3 3.1.1.13 3.1.1.4 2.3.1.51]; K14674	1.00006e+32	Patatin family phospholipase, putative [Aspergillus flavus NRRL3357]	NA
NW_002477243.1	2096677	2099361	2685	WT_vs_KOset2KOash1_peak_2278	9.84	10.75	6.75	4	0.00264	0.00647	AFLA_138750:exon	AFLA_138750:NW_002477243.1:2096533-2099658:-:1639	AFLA_138750(gene-AFLA_138750)	NA	NA	NA	conserved hypothetical protein [Aspergillus flavus NRRL3357]	NA
NW_002477239.1	852240	853548	1309	WT_vs_KOset2KOash1_peak_2742	7.79	8.7	4.71	3.99	0.0221	0.045	AFLA_015930:Promoter;AFLA_015920:intron	AFLA_015920:NW_002477239.1:851994-853640:+:900	AFLA_015920(gene-AFLA_015920)	NA	NA	NA	C6 transcription factor Aro80, putative [Aspergillus flavus NRRL3357]	NA
NW_002477240.1	1367745	1376920	9176	WT_vs_KOset2KOash1_peak_2536	11.55	12.47	8.48	3.99	0.01	0.0222	AFLA_109330:intron	AFLA_109330:NW_002477240.1:1368883-1374872:-:2539	AFLA_109330(gene-AFLA_109330)	73;GO:0000003,biological_process reproduction;GO:0000131,cellular_component incipient cellular bud site;GO:0000902,biological_process cell morphogenesis;GO:0005575,cellular_component cellular_component;GO:0005622,cellular_component intracellular;GO:0005623,cellular_component cell;GO:0005737,cellular_component cytoplasm;GO:0005739,cellular_component mitochondrion;GO:0005933,cellular_component cell…	NA	NA	cell morphogenesis protein (PAG1), putative [Aspergillus flavus NRRL3357]	NA
NW_002477238.1	2096061	2099344	3284	WT_vs_KOset2KOash1_peak_2766	10.14	11.05	7.08	3.98	0.0241	0.0487	AFLA_030510:exon	AFLA_030510:NW_002477238.1:2095933-2097931:+:1769	AFLA_030510(gene-AFLA_030510)	NA	NA	NA	sigma-70 region 2 family protein [Aspergillus flavus NRRL3357]	NA
NW_002477250.1	429718	431989	2272	WT_vs_KOset2KOash1_peak_707	9.6	10.51	6.53	3.98	5.2e-14	4.12e-13	AFLA_117360:exon	AFLA_117360:NW_002477250.1:430166-432152:-:1298	AFLA_117360(gene-AFLA_117360)	33;GO:0005575,cellular_component cellular_component;GO:0005622,cellular_component intracellular;GO:0005623,cellular_component cell;GO:0005634,cellular_component nucleus;GO:0005737,cellular_component cytoplasm;GO:0005829,cellular_component cytosol;GO:0006508,biological_process proteolysis;GO:0006807,biological_process nitrogen compound metabolic process;GO:0008150,biological_process biological_pro…	NA	NA	ankyrin repeat domain protein, putative [Aspergillus flavus NRRL3357]	NA
NW_002477240.1	448075	451407	3333	WT_vs_KOset2KOash1_peak_576	9.31	10.22	6.24	3.98	1.72e-16	1.67e-15	AFLA_105860:Promoter	AFLA_105860:NW_002477240.1:447341-448794:-:-947	AFLA_105860(gene-AFLA_105860)	NA	NA	NA	monocarboxylate permease, putative [Aspergillus flavus NRRL3357]	NA
NW_002477246.1	184698	186681	1984	WT_vs_KOset2KOash1_peak_2740	7.62	8.53	4.56	3.97	0.022	0.0449	AFLA_123880:exon	AFLA_123880:NW_002477246.1:184798-185959:-:269	AFLA_123880(gene-AFLA_123880)	NA	NA	NA	D-aminopeptidase, putative [Aspergillus flavus NRRL3357]	NA
NW_002477244.1	1597219	1599072	1854	WT_vs_KOset2KOash1_peak_2142	9.14	10.05	6.08	3.97	0.00125	0.00325	AFLA_070130:Promoter;AFLA_070120:intron	AFLA_070130:NW_002477244.1:1599919-1601783:+:-1773	AFLA_070130(gene-AFLA_070130)	NA	NA	NA	MFS multidrug transporter, putative [Aspergillus flavus NRRL3357]	NA
NW_002477251.1	203061	208671	5611	WT_vs_KOset2KOash1_peak_2777	10.24	11.15	7.19	3.96	0.0247	0.0496	AFLA_008210:exon	AFLA_008210:NW_002477251.1:205704-207153:+:162	AFLA_008210(gene-AFLA_008210)	NA	NA	NA	NF-X1 finger and helicase domain protein, putative [Aspergillus flavus NRRL3357]	NA
NW_002477250.1	1412799	1414111	1313	WT_vs_KOset2KOash1_peak_2624	8.43	9.34	5.38	3.96	0.0147	0.0314	AFLA_121220:exon	AFLA_121220:NW_002477250.1:1412945-1414511:-:1056	AFLA_121220(gene-AFLA_121220)	8;GO:0003674,molecular_function molecular_function;GO:0005215,molecular_function transporter activity;GO:0006810,biological_process transport;GO:0008150,biological_process biological_process;GO:0022857,molecular_function transmembrane transporter activity;GO:0051179,biological_process localization;GO:0051234,biological_process establishment of localization;GO:0055085,biological_process transmembr…	NA	NA	aminotriazole resistance protein, putative [Aspergillus flavus NRRL3357]	NA
NW_002477241.1	974994	976223	1230	WT_vs_KOset2KOash1_peak_2781	7.97	8.88	4.93	3.95	0.0249	0.05	AFLA_041850:exon;AFLA_041840:Promoter	AFLA_041850:NW_002477241.1:974639-976195:-:586	AFLA_041850(gene-AFLA_041850)	NA	NA	NA	phthalate transporter, putative [Aspergillus flavus NRRL3357]	NA
NW_002477244.1	742424	753115	10692	WT_vs_KOset2KOash1_peak_1	11.76	12.67	8.72	3.95	3.8e-196	2.12e-192	AFLA_066980:exon	AFLA_066990:NW_002477244.1:750570-752984:+:-2800	AFLA_066990(gene-AFLA_066990)	NA	NA	NA	DUF255 domain protein [Aspergillus flavus NRRL3357]	NA
NW_002477240.1	2423301	2426709	3409	WT_vs_KOset2KOash1_peak_834	9.73	10.63	6.7	3.94	3.7e-12	2.48e-11	AFLA_113270:exon	AFLA_113270:NW_002477240.1:2424727-2426711:-:1706	AFLA_113270(gene-AFLA_113270)	NA	SMPD1, ASM; sphingomyelin phosphodiesterase [EC:3.1.4.12]; K12350	600	acid sphingomyelinase, putative [Aspergillus flavus NRRL3357]	NA
NW_002477247.1	119975	120540	566	WT_vs_KOset2KOash1_peak_2706	6.71	7.62	3.74	3.88	0.0196	0.0406	AFLA_000930:Promoter;AFLA_000920:exon	AFLA_000920:NW_002477247.1:119715-120636:+:542	AFLA_000920(gene-AFLA_000920)	NA	NA	NA	conserved hypothetical protein [Aspergillus flavus NRRL3357]	NA
NW_002477237.1	3437629	3438719	1091	WT_vs_KOset2KOash1_peak_229	8.73	9.63	5.75	3.88	1.43e-24	3.5e-23	AFLA_085000:exon	AFLA_085000:NW_002477237.1:3437551-3438925:-:751	AFLA_085000(gene-AFLA_085000)	37;GO:0005575,cellular_component cellular_component;GO:0005622,cellular_component intracellular;GO:0005623,cellular_component cell;GO:0005737,cellular_component cytoplasm;GO:0005794,cellular_component Golgi apparatus;GO:0005829,cellular_component cytosol;GO:0006810,biological_process transport;GO:0006891,biological_process intra-Golgi vesicle-mediated transport;GO:0008104,biological_process prote…	NA	NA	Golgi transport complex component Cog5, putative [Aspergillus flavus NRRL3357]	NA
NW_002477251.1	1224911	1227937	3027	WT_vs_KOset2KOash1_peak_2358	9.73	10.63	6.79	3.84	0.00436	0.0103	intergenic	AFLA_012050:NW_002477251.1:1224483-1225880:+:1941	AFLA_012050(gene-AFLA_012050)	NA	nagA, AMDHD2; N-acetylglucosamine-6-phosphate deacetylase [EC:3.5.1.25]; K01443	520	N-acetylglucosamine-6-phosphate deacetylase (NagA), putative [Aspergillus flavus NRRL3357]	NA
NW_002477242.1	1269179	1273330	4152	WT_vs_KOset2KOash1_peak_2004	10.01	10.91	7.07	3.84	0.000522	0.00146	AFLA_059470:intron	AFLA_059470:NW_002477242.1:1269190-1272058:-:803	AFLA_059470(gene-AFLA_059470)	NA	NA	NA	LipA and NB-ARC domain protein [Aspergillus flavus NRRL3357]	NA
NW_002477250.1	748518	752350	3833	WT_vs_KOset2KOash1_peak_1160	9.18	10.09	6.25	3.84	1.17e-08	5.64e-08	AFLA_118560:Promoter;AFLA_118570:Promoter	AFLA_118570:NW_002477250.1:749195-750412:-:-22	AFLA_118570(gene-AFLA_118570)	6;GO:0003674,molecular_function molecular_function;GO:0003824,molecular_function catalytic activity;GO:0008150,biological_process biological_process;GO:0008152,biological_process metabolic process;GO:0016491,molecular_function oxidoreductase activity;GO:0055114,biological_process oxidation-reduction process	NA	NA	short-chain dehydrogenases/reductase, putative [Aspergillus flavus NRRL3357]	NA
NW_002477246.1	140002	141555	1554	WT_vs_KOset2KOash1_peak_2353	8.67	9.57	5.75	3.81	0.00432	0.0103	AFLA_123640:exon	AFLA_123640:NW_002477246.1:140183-141964:-:1185	AFLA_123640(gene-AFLA_123640)	NA	NA	NA	conserved hypothetical protein [Aspergillus flavus NRRL3357]	NA
NW_002477242.1	776089	779032	2944	WT_vs_KOset2KOash1_peak_1932	9.94	10.84	7.03	3.81	0.000347	0.00101	intergenic	AFLA_057480:NW_002477242.1:777824-779537:-:1976	AFLA_057480(gene-AFLA_057480)	NA	NA	NA	hypothetical protein AFLA_057480 [Aspergillus flavus NRRL3357]	NA
NW_002477247.1	1929734	1933241	3508	WT_vs_KOset2KOash1_peak_304	10.47	11.37	7.56	3.81	3.5e-22	6.43e-21	AFLA_007210:exon	AFLA_007210:NW_002477247.1:1929914-1932918:+:1573	AFLA_007210(gene-AFLA_007210)	114;GO:0000075,biological_process cell cycle checkpoint;GO:0000278,biological_process mitotic cell cycle;GO:0000910,biological_process cytokinesis;GO:0001100,biological_process negative regulation of exit from mitosis;GO:0005575,cellular_component cellular_component;GO:0005622,cellular_component intracellular;GO:0005623,cellular_component cell;GO:0005737,cellular_component cytoplasm;GO:0005815,ce…	NA	NA	cytokinesis regulator (Byr4), putative [Aspergillus flavus NRRL3357]	NA
NW_002477237.1	2797171	2798203	1033	WT_vs_KOset2KOash1_peak_479	8.5	9.4	5.6	3.8	1.75e-18	2.04e-17	AFLA_082720:Promoter;AFLA_082710:exon	AFLA_082710:NW_002477237.1:2797096-2798185:+:591	AFLA_082710(gene-AFLA_082710)	NA	NA	NA	conserved hypothetical protein [Aspergillus flavus NRRL3357]	NA
NW_002477240.1	1870351	1875581	5231	WT_vs_KOset2KOash1_peak_2023	10.73	11.63	7.84	3.79	0.000594	0.00164	AFLA_111110:exon	AFLA_111110:NW_002477240.1:1870886-1873520:+:2080	AFLA_111110(gene-AFLA_111110)	65;GO:0000003,biological_process reproduction;GO:0000746,biological_process conjugation;GO:0000747,biological_process conjugation with cellular fusion;GO:0003006,biological_process developmental process involved in reproduction;GO:0005575,cellular_component cellular_component;GO:0005622,cellular_component intracellular;GO:0005623,cellular_component cell;GO:0005737,cellular_component cytoplasm;GO:…	NA	NA	regulatory protein Ral2, putative [Aspergillus flavus NRRL3357]	NA
NW_002477238.1	382362	384983	2622	WT_vs_KOset2KOash1_peak_1596	9.47	10.37	6.58	3.78	1.15e-05	4.04e-05	AFLA_024380:exon	AFLA_024370:NW_002477238.1:382117-383538:+:1555	AFLA_024370(gene-AFLA_024370)	79;GO:0000322,cellular_component storage vacuole;GO:0000323,cellular_component lytic vacuole;GO:0000324,cellular_component fungal-type vacuole;GO:0000329,cellular_component fungal-type vacuole membrane;GO:0003674,molecular_function molecular_function;GO:0005215,molecular_function transporter activity;GO:0005342,molecular_function organic acid transmembrane transporter activity;GO:0005575,cellular…	NA	NA	MFS pantothenate transporter, putative [Aspergillus flavus NRRL3357]	NA
NW_002477238.1	98773	100827	2055	WT_vs_KOset2KOash1_peak_124	9.22	10.12	6.36	3.75	2.62e-30	1.18e-28	AFLA_023290:intron	AFLA_023300:NW_002477238.1:100426-101011:-:1211	AFLA_023300(gene-AFLA_023300)	NA	NA	NA	conserved hypothetical protein [Aspergillus flavus NRRL3357]	NA
NW_002477245.1	1093531	1094495	965	WT_vs_KOset2KOash1_peak_2762	8.31	9.21	5.47	3.74	0.0236	0.0478	AFLA_093080:Promoter;AFLA_093090:exon	AFLA_093090:NW_002477245.1:1092982-1094683:+:1031	AFLA_093090(gene-AFLA_093090)	109;GO:0000183,biological_process chromatin silencing at rDNA;GO:0000407,cellular_component phagophore assembly site;GO:0003674,molecular_function molecular_function;GO:0005488,molecular_function binding;GO:0005543,molecular_function phospholipid binding;GO:0005546,molecular_function phosphatidylinositol-4,5-bisphosphate binding;GO:0005575,cellular_component cellular_component;GO:0005622,cellular…	NA	NA	conserved hypothetical protein [Aspergillus flavus NRRL3357]	NA
NW_002477244.1	628784	629792	1009	WT_vs_KOset2KOash1_peak_456	8.39	9.28	5.56	3.73	7.47e-19	9.16e-18	AFLA_066610:Promoter;AFLA_066600:exon;AFLA_066590:Promoter	AFLA_066600:NW_002477244.1:628638-629385:+:650	AFLA_066600(gene-AFLA_066600)	NA	NA	NA	conserved hypothetical protein [Aspergillus flavus NRRL3357]	NA
NW_002477248.1	925611	933827	8217	WT_vs_KOset2KOash1_peak_8	10.88	11.77	8.06	3.71	2.61e-93	1.82e-90	AFLA_051150:exon	AFLA_051150:NW_002477248.1:929256-930096:+:463	AFLA_051150(gene-AFLA_051150)	61;GO:0005575,cellular_component cellular_component;GO:0005622,cellular_component intracellular;GO:0005623,cellular_component cell;GO:0005737,cellular_component cytoplasm;GO:0005783,cellular_component endoplasmic reticulum;GO:0005789,cellular_component endoplasmic reticulum membrane;GO:0006629,biological_process lipid metabolic process;GO:0006644,biological_process phospholipid metabolic process;…	APA1_2; sulfate adenylyltransferase (ADP) / ATP adenylyltransferase [EC:2.7.7.5 2.7.7.53]; K00988	23000920	inositol phospholipid biosynthesis protein Scs3, putative [Aspergillus flavus NRRL3357]	NA
NW_002477238.1	2056020	2056992	973	WT_vs_KOset2KOash1_peak_1631	8.06	8.95	5.26	3.7	1.73e-05	5.93e-05	AFLA_030380:exon;AFLA_030390:Promoter	AFLA_030380:NW_002477238.1:2055340-2057125:+:1166	AFLA_030380(gene-AFLA_030380)	NA	NA	NA	cation diffusion facilitator, putative [Aspergillus flavus NRRL3357]	NA
NW_002477249.1	198406	199634	1229	WT_vs_KOset2KOash1_peak_1928	8.53	9.43	5.76	3.67	0.000334	0.000968	AFLA_097900:exon	AFLA_097900:NW_002477249.1:198039-199717:+:981	AFLA_097900(gene-AFLA_097900)	NA	NA	NA	sugar transporter, putative [Aspergillus flavus NRRL3357]	NA
NW_002477241.1	2270207	2275733	5527	WT_vs_KOset2KOash1_peak_1308	10.25	11.14	7.47	3.67	2.2e-07	9.4e-07	AFLA_046640:exon;AFLA_046650:Promoter	AFLA_046650:NW_002477241.1:2274106-2274802:+:-1136	AFLA_046650(gene-AFLA_046650)	127;GO:0000003,biological_process reproduction;GO:0000909,biological_process sporocarp development involved in sexual reproduction;GO:0003006,biological_process developmental process involved in reproduction;GO:0003674,molecular_function molecular_function;GO:0003824,molecular_function catalytic activity;GO:0004590,molecular_function orotidine-5'-phosphate decarboxylase activity;GO:0005575,cellul…	pyrF; orotidine-5'-phosphate decarboxylase [EC:4.1.1.23]; K01591	240	orotidine 5'-phosphate decarboxylase PyrG [Aspergillus flavus NRRL3357]	NA
NW_002477247.1	1334933	1337783	2851	WT_vs_KOset2KOash1_peak_1289	8.76	9.65	5.99	3.66	1.61e-07	6.99e-07	AFLA_005130:exon	AFLA_005130:NW_002477247.1:1336265-1344581:+:93	AFLA_005130(gene-AFLA_005130)	NA	kamA; lysine 2,3-aminomutase [EC:5.4.3.2]; K01843	310	L-lysine 2,3-aminomutase, putative [Aspergillus flavus NRRL3357]	NA
NW_002477249.1	1604051	1607332	3282	WT_vs_KOset2KOash1_peak_2481	10.12	11.01	7.37	3.64	0.00778	0.0175	AFLA_103340:intron	AFLA_103340:NW_002477249.1:1605091-1607730:-:2038	AFLA_103340(gene-AFLA_103340)	NA	NA	NA	glyoxalase family protein [Aspergillus flavus NRRL3357]	NA
NW_002477237.1	2568471	2573205	4735	WT_vs_KOset2KOash1_peak_2216	10.23	11.12	7.48	3.64	0.00185	0.00466	AFLA_081850:Promoter;AFLA_081840:Promoter	AFLA_081850:NW_002477237.1:2571993-2573179:+:-1155	AFLA_081850(gene-AFLA_081850)	NA	NA	NA	PKS-like enzyme, putative [Aspergillus flavus NRRL3357]	NA
NW_002477243.1	1558188	1566952	8765	WT_vs_KOset2KOash1_peak_2551	11.26	12.15	8.52	3.63	0.011	0.024	AFLA_136690:Promoter	AFLA_136690:NW_002477243.1:1562772-1563039:+:-202	AFLA_136690(gene-AFLA_136690)	NA	NA	NA	hypothetical protein AFLA_136690 [Aspergillus flavus NRRL3357]	NA
NW_002477247.1	1885132	1886931	1800	WT_vs_KOset2KOash1_peak_1824	9.45	10.34	6.72	3.62	0.000137	0.00042	AFLA_007060:exon	AFLA_007060:NW_002477247.1:1884867-1886684:+:1164	AFLA_007060(gene-AFLA_007060)	84;GO:0003333,biological_process amino acid transmembrane transport;GO:0003674,molecular_function molecular_function;GO:0005215,molecular_function transporter activity;GO:0005290,molecular_function L-histidine transmembrane transporter activity;GO:0005342,molecular_function organic acid transmembrane transporter activity;GO:0005488,molecular_function binding;GO:0005575,cellular_component cellular…	NA	NA	arginine transporter, putative [Aspergillus flavus NRRL3357]	NA
NW_002477246.1	1268806	1272254	3449	WT_vs_KOset2KOash1_peak_438	10.35	11.23	7.63	3.6	3.79e-19	4.84e-18	intergenic	AFLA_127930:NW_002477246.1:1266355-1267474:-:-3056	AFLA_127930(gene-AFLA_127930)	29;GO:0000272,biological_process polysaccharide catabolic process;GO:0003674,molecular_function molecular_function;GO:0003824,molecular_function catalytic activity;GO:0004553,molecular_function hydrolase activity, hydrolyzing O-glycosyl compounds;GO:0005575,cellular_component cellular_component;GO:0005576,cellular_component extracellular region;GO:0005975,biological_process carbohydrate metabolic…	NA	NA	arabinogalactan endo-1,4-beta-galactosidase GalA [Aspergillus flavus NRRL3357]	NA
NW_002477240.1	2524645	2525800	1156	WT_vs_KOset2KOash1_peak_302	8.48	9.37	5.76	3.6	3.12e-22	5.78e-21	AFLA_113580:exon;AFLA_113590:Promoter	AFLA_113580:NW_002477240.1:2524550-2525986:+:672	AFLA_113580(gene-AFLA_113580)	NA	SCP2, SCPX; sterol carrier protein 2 [EC:2.3.1.176]; K08764	104004146	sterol carrier protein, putative [Aspergillus flavus NRRL3357]	NA
NW_002477249.1	1255089	1257368	2280	WT_vs_KOset2KOash1_peak_82	9.65	10.53	6.94	3.59	1.33e-37	9.09e-36	AFLA_101900:exon	AFLA_101900:NW_002477249.1:1255277-1257538:+:951	AFLA_101900(gene-AFLA_101900)	NA	NA	NA	MFS transporter, putative [Aspergillus flavus NRRL3357]	NA
NW_002477238.1	3750185	3751957	1773	WT_vs_KOset2KOash1_peak_1303	8.67	9.55	5.97	3.58	2.06e-07	8.85e-07	AFLA_036590:exon;AFLA_036600:Promoter	AFLA_036590:NW_002477238.1:3750147-3752107:-:1036	AFLA_036590(gene-AFLA_036590)	103;GO:0000001,biological_process mitochondrion inheritance;GO:0000166,molecular_function nucleotide binding;GO:0001882,molecular_function nucleoside binding;GO:0001883,molecular_function purine nucleoside binding;GO:0003674,molecular_function molecular_function;GO:0003824,molecular_function catalytic activity;GO:0003924,molecular_function GTPase activity;GO:0005488,molecular_function binding;GO:…	NA	NA	mitochondrial GTPase (Miro-2), putative [Aspergillus flavus NRRL3357]	NA
NW_002477244.1	1870137	1875213	5077	WT_vs_KOset2KOash1_peak_470	10.77	11.65	8.08	3.57	1.19e-18	1.42e-17	AFLA_071000:exon	AFLA_071000:NW_002477244.1:1870223-1875113:-:2438	AFLA_071000(gene-AFLA_071000)	68;GO:0003674,molecular_function molecular_function;GO:0005488,molecular_function binding;GO:0005543,molecular_function phospholipid binding;GO:0005575,cellular_component cellular_component;GO:0005622,cellular_component intracellular;GO:0005623,cellular_component cell;GO:0005737,cellular_component cytoplasm;GO:0005739,cellular_component mitochondrion;GO:0005783,cellular_component endoplasmic reti…	NA	NA	membrane bound C2 domain protein (vp115), putative [Aspergillus flavus NRRL3357]	NA
NW_002477237.1	4039479	4049948	10470	WT_vs_KOset2KOash1_peak_508	11.38	12.26	8.71	3.55	9.62e-18	1.06e-16	AFLA_087360:Promoter	AFLA_087360:NW_002477237.1:4042635-4044292:-:-421	AFLA_087360(gene-AFLA_087360)	62;GO:0003674,molecular_function molecular_function;GO:0003824,molecular_function catalytic activity;GO:0005575,cellular_component cellular_component;GO:0005622,cellular_component intracellular;GO:0005623,cellular_component cell;GO:0005737,cellular_component cytoplasm;GO:0005739,cellular_component mitochondrion;GO:0005740,cellular_component mitochondrial envelope;GO:0005741,cellular_component mit…	NA	NA	ThiF domain protein, putative [Aspergillus flavus NRRL3357]	NA
NW_002477244.1	1784396	1789046	4651	WT_vs_KOset2KOash1_peak_1717	10.58	11.46	7.92	3.54	4.52e-05	0.000147	intergenic	AFLA_070770:NW_002477244.1:1786981-1788584:-:1863	AFLA_070770(gene-AFLA_070770)	NA	NA	NA	conserved hypothetical protein [Aspergillus flavus NRRL3357]	NA
NW_002477241.1	953407	960783	7377	WT_vs_KOset2KOash1_peak_1662	10.56	11.44	7.9	3.54	2.21e-05	7.44e-05	AFLA_041780:Promoter	AFLA_041780:NW_002477241.1:955543-956749:-:-346	AFLA_041780(gene-AFLA_041780)	NA	NA	NA	conserved hypothetical protein [Aspergillus flavus NRRL3357]	NA
NW_002477243.1	1616156	1620129	3974	WT_vs_KOset2KOash1_peak_2229	10.4	11.28	7.76	3.53	0.00192	0.00483	AFLA_136890:exon	AFLA_136880:NW_002477243.1:1616199-1617292:+:1943	AFLA_136880(gene-AFLA_136880)	NA	NA	NA	C6 transcription factor, putative [Aspergillus flavus NRRL3357]	NA
NW_002477243.1	1625967	1627648	1682	WT_vs_KOset2KOash1_peak_1980	8.51	9.39	5.87	3.52	0.000441	0.00125	AFLA_136940:Promoter	AFLA_136930:NW_002477243.1:1626862-1627696:-:888	AFLA_136930(gene-AFLA_136930)	NA	NA	NA	conserved hypothetical protein [Aspergillus flavus NRRL3357]	NA
NW_002477239.1	2477449	2478253	805	WT_vs_KOset2KOash1_peak_1872	8.25	9.13	5.61	3.52	0.000207	0.000619	AFLA_021900:intron	AFLA_021900:NW_002477239.1:2477194-2478347:+:657	AFLA_021900(gene-AFLA_021900)	109;GO:0000045,biological_process autophagosome assembly;GO:0000407,cellular_component phagophore assembly site;GO:0000422,biological_process autophagy of mitochondrion;GO:0000423,biological_process mitophagy;GO:0003674,molecular_function molecular_function;GO:0005575,cellular_component cellular_component;GO:0005622,cellular_component intracellular;GO:0005623,cellular_component cell;GO:0005634,ce…	ATG5; autophagy-related protein 5; K08339	41360413804213	autophagy protein Apg5, putative [Aspergillus flavus NRRL3357]	NA
NW_002477248.1	1483248	1486916	3669	WT_vs_KOset2KOash1_peak_1344	10.21	11.09	7.57	3.52	5.18e-07	2.16e-06	AFLA_053090:exon	AFLA_053090:NW_002477248.1:1483651-1486888:+:1431	AFLA_053090(gene-AFLA_053090)	NA	NA	NA	conserved hypothetical protein [Aspergillus flavus NRRL3357]	NA
NW_002477241.1	2132966	2133926	961	WT_vs_KOset2KOash1_peak_2306	8.15	9.03	5.52	3.51	0.00317	0.0077	AFLA_046210:exon;AFLA_046200:Promoter;AFLA_046190:Promoter	AFLA_046210:NW_002477241.1:2133163-2134117:-:671	AFLA_046210(gene-AFLA_046210)	NA	NA	NA	conserved hypothetical protein [Aspergillus flavus NRRL3357]	NA
NW_002477238.1	1637559	1646154	8596	WT_vs_KOset2KOash1_peak_1623	11.13	12.01	8.51	3.51	1.67e-05	5.77e-05	AFLA_028940:Promoter;AFLA_028920:Promoter	AFLA_028920:NW_002477238.1:1637545-1641281:-:-575	AFLA_028920(gene-AFLA_028920)	90;GO:0000209,biological_process protein polyubiquitination;GO:0000502,cellular_component proteasome complex;GO:0003674,molecular_function molecular_function;GO:0003824,molecular_function catalytic activity;GO:0004842,molecular_function ubiquitin-protein transferase activity;GO:0005488,molecular_function binding;GO:0005575,cellular_component cellular_component;GO:0005622,cellular_component intrac…	UBE3C; ubiquitin-protein ligase E3 C [EC:2.3.2.26]; K10589	4120	IQ and HECT domain protein [Aspergillus flavus NRRL3357]	NA
NW_002477244.1	1997994	2002975	4982	WT_vs_KOset2KOash1_peak_1569	10.63	11.51	8	3.51	8.22e-06	2.93e-05	AFLA_071450:exon	AFLA_071450:NW_002477244.1:1999920-2003356:+:564	AFLA_071450(gene-AFLA_071450)	94;GO:0000139,cellular_component Golgi membrane;GO:0003674,molecular_function molecular_function;GO:0003824,molecular_function catalytic activity;GO:0004553,molecular_function hydrolase activity, hydrolyzing O-glycosyl compounds;GO:0004559,molecular_function alpha-mannosidase activity;GO:0004571,molecular_function mannosyl-oligosaccharide 1,2-alpha-mannosidase activity;GO:0005488,molecular_functi…	EDEM1; ER degradation enhancer, mannosidase alpha-like 1; K10084; MAN2C1; alpha-mannosidase [EC:3.2.1.24]; K01191	51104141	ER glycosyl hydrolase (Edem), putative [Aspergillus flavus NRRL3357]	NA
NW_002477243.1	222274	225808	3535	WT_vs_KOset2KOash1_peak_580	9.59	10.47	6.96	3.51	2.19e-16	2.11e-15	intergenic	AFLA_131820:NW_002477243.1:224401-225811:-:1770	AFLA_131820(gene-AFLA_131820)	NA	NA	NA	extracellular dioxygenase, putative [Aspergillus flavus NRRL3357]	NA
NW_002477237.1	966277	968144	1868	WT_vs_KOset2KOash1_peak_936	9.17	10.05	6.55	3.5	5.83e-11	3.49e-10	AFLA_075970:exon;AFLA_075960:Promoter	AFLA_075970:NW_002477237.1:966559-968579:-:1368	AFLA_075970(gene-AFLA_075970)	NA	NA	NA	conserved hypothetical protein [Aspergillus flavus NRRL3357]	NA
NW_002477239.1	765908	767576	1669	WT_vs_KOset2KOash1_peak_452	8.82	9.7	6.2	3.5	6.63e-19	8.21e-18	AFLA_015650:intron;AFLA_015660:Promoter	AFLA_015650:NW_002477239.1:765636-767552:+:1106	AFLA_015650(gene-AFLA_015650)	107;GO:0000322,cellular_component storage vacuole;GO:0000323,cellular_component lytic vacuole;GO:0000324,cellular_component fungal-type vacuole;GO:0000329,cellular_component fungal-type vacuole membrane;GO:0003333,biological_process amino acid transmembrane transport;GO:0003674,molecular_function molecular_function;GO:0005215,molecular_function transporter activity;GO:0005342,molecular_function o…	NA	NA	MFS drug transporter, putative [Aspergillus flavus NRRL3357]	NA
NW_002477237.1	1415258	1417077	1820	WT_vs_KOset2KOash1_peak_1541	8.89	9.76	6.27	3.49	5.74e-06	2.08e-05	AFLA_077590:exon	AFLA_077590:NW_002477237.1:1415957-1417385:-:1217	AFLA_077590(gene-AFLA_077590)	NA	NA	NA	conserved hypothetical protein [Aspergillus flavus NRRL3357]	NA
NW_002477247.1	1683557	1690831	7275	WT_vs_KOset2KOash1_peak_912	11.37	12.25	8.76	3.49	3.59e-11	2.2e-10	AFLA_006240:exon	AFLA_006240:NW_002477247.1:1685103-1690608:-:3414	AFLA_006240(gene-AFLA_006240)	216;GO:0000122,biological_process negative regulation of transcription by RNA polymerase II;GO:0000183,biological_process chromatin silencing at rDNA;GO:0000228,cellular_component nuclear chromosome;GO:0000775,cellular_component chromosome, centromeric region;GO:0000785,cellular_component chromatin;GO:0000790,cellular_component nuclear chromatin;GO:0000792,cellular_component heterochromatin;GO:00…	NA	NA	PHD transcription factor (Rum1), putative [Aspergillus flavus NRRL3357]	NA
NW_002477241.1	342316	343151	836	WT_vs_KOset2KOash1_peak_1372	7.97	8.85	5.37	3.48	6.57e-07	2.68e-06	AFLA_039380:exon;AFLA_039390:Promoter	AFLA_039390:NW_002477241.1:343657-345209:+:-923	AFLA_039390(gene-AFLA_039390)	NA	adhP; alcohol dehydrogenase, propanol-preferring [EC:1.1.1.1]; K13953	100007100350	alcohol dehydrogenase, putative [Aspergillus flavus NRRL3357]	NA
NW_002477239.1	722454	723009	556	WT_vs_KOset2KOash1_peak_1079	7.22	8.1	4.62	3.48	1.85e-09	9.58e-09	AFLA_015480:exon	AFLA_015480:NW_002477239.1:721678-723142:-:410	AFLA_015480(gene-AFLA_015480)	NA	NA	NA	conserved hypothetical protein [Aspergillus flavus NRRL3357]	NA
NW_002477244.1	633312	634145	834	WT_vs_KOset2KOash1_peak_1029	8.17	9.05	5.56	3.48	5.61e-10	3.05e-09	AFLA_066630:Promoter;AFLA_066620:exon	AFLA_066620:NW_002477244.1:633174-634185:+:554	AFLA_066620(gene-AFLA_066620)	NA	NA	NA	alcohol dehydrogenase, putative [Aspergillus flavus NRRL3357]	NA
NW_002477251.1	473245	474540	1296	WT_vs_KOset2KOash1_peak_2006	8.4	9.27	5.81	3.47	0.000525	0.00146	AFLA_009220:exon;AFLA_009210:Promoter	AFLA_009220:NW_002477251.1:473340-474050:+:552	AFLA_009220(gene-AFLA_009220)	NA	NA	NA	conserved hypothetical protein [Aspergillus flavus NRRL3357]	NA
NW_002477238.1	1653333	1662350	9018	WT_vs_KOset2KOash1_peak_884	11.29	12.17	8.7	3.47	1.86e-11	1.17e-10	AFLA_028980:exon	AFLA_028980:NW_002477238.1:1657426-1660962:+:415	AFLA_028980(gene-AFLA_028980)	83;GO:0000322,cellular_component storage vacuole;GO:0000323,cellular_component lytic vacuole;GO:0000324,cellular_component fungal-type vacuole;GO:0000329,cellular_component fungal-type vacuole membrane;GO:0003674,molecular_function molecular_function;GO:0005215,molecular_function transporter activity;GO:0005315,molecular_function inorganic phosphate transmembrane transporter activity;GO:0005575,c…	NA	NA	plasma membrane phosphate transporter Pho87, putative [Aspergillus flavus NRRL3357]	NA
NW_002477244.1	1230923	1237752	6830	WT_vs_KOset2KOash1_peak_799	10.97	11.84	8.38	3.47	1.21e-12	8.47e-12	AFLA_068840:exon	AFLA_068840:NW_002477244.1:1233872-1235379:-:1041	AFLA_068840(gene-AFLA_068840)	61;GO:0001505,biological_process regulation of neurotransmitter levels;GO:0003674,molecular_function molecular_function;GO:0003824,molecular_function catalytic activity;GO:0004047,molecular_function aminomethyltransferase activity;GO:0005575,cellular_component cellular_component;GO:0005622,cellular_component intracellular;GO:0005623,cellular_component cell;GO:0005737,cellular_component cytoplasm;…	gcvT, AMT; aminomethyltransferase [EC:2.1.2.10]; K00605	2600063000670	glycine cleavage system T protein [Aspergillus flavus NRRL3357]	NA
NW_002477250.1	1052947	1054083	1137	WT_vs_KOset2KOash1_peak_2663	7.8	8.67	5.22	3.45	0.0173	0.0364	AFLA_119700:exon	AFLA_119700:NW_002477250.1:1052423-1054973:-:1458	AFLA_119700(gene-AFLA_119700)	NA	NA	NA	alpha-1,2-mannosidase family protein [Aspergillus flavus NRRL3357]	NA
NW_002477249.1	1595416	1596516	1101	WT_vs_KOset2KOash1_peak_1471	8.43	9.3	5.85	3.45	2.31e-06	8.8e-06	AFLA_103310:exon;AFLA_103320:Promoter	AFLA_103310:NW_002477249.1:1595460-1596985:-:1019	AFLA_103310(gene-AFLA_103310)	163;GO:0000003,biological_process reproduction;GO:0000228,cellular_component nuclear chromosome;GO:0000278,biological_process mitotic cell cycle;GO:0000726,biological_process non-recombinational repair;GO:0000731,biological_process DNA synthesis involved in DNA repair;GO:0000734,biological_process gene conversion at mating-type locus, DNA repair synthesis;GO:0001302,biological_process replicative…	FEN1, RAD2; flap endonuclease-1 [EC:3.-.-.-]; K04799	30300341003450	Flap endonuclease Rad27, putative [Aspergillus flavus NRRL3357]	NA
NW_002477238.1	1779718	1781212	1495	WT_vs_KOset2KOash1_peak_152	9.03	9.9	6.46	3.44	4.03e-28	1.48e-26	AFLA_029420:exon;AFLA_029430:Promoter	AFLA_029420:NW_002477238.1:1779427-1781249:+:1038	AFLA_029420(gene-AFLA_029420)	NA	NA	NA	dipeptidyl-peptidase II, putative [Aspergillus flavus NRRL3357]	NA
NW_002477238.1	412016	413726	1711	WT_vs_KOset2KOash1_peak_587	8.92	9.79	6.36	3.43	3.03e-16	2.88e-15	AFLA_024520:exon	AFLA_024520:NW_002477238.1:412111-413737:-:866	AFLA_024520(gene-AFLA_024520)	NA	NA	NA	MFS transporter, putative [Aspergillus flavus NRRL3357]	NA
NW_002477238.1	814504	816983	2480	WT_vs_KOset2KOash1_peak_2381	9.44	10.31	6.9	3.42	0.00486	0.0114	AFLA_026020:three_prime_UTR;AFLA_026020:exon	AFLA_026030:NW_002477238.1:815986-817074:-:1330	AFLA_026030(gene-AFLA_026030)	91;GO:0003674,molecular_function molecular_function;GO:0003712,molecular_function transcription coregulator activity;GO:0003713,molecular_function transcription coactivator activity;GO:0005575,cellular_component cellular_component;GO:0005622,cellular_component intracellular;GO:0005623,cellular_component cell;GO:0005634,cellular_component nucleus;GO:0005654,cellular_component nucleoplasm;GO:000632…	NA	NA	conserved hypothetical protein [Aspergillus flavus NRRL3357]	NA
NW_002477237.1	3269061	3273876	4816	WT_vs_KOset2KOash1_peak_1927	10.44	11.31	7.9	3.42	0.000333	0.000965	AFLA_084460:exon	AFLA_084470:NW_002477237.1:3272213-3273427:-:1958	AFLA_084470(gene-AFLA_084470)	NA	NA	NA	polysaccharide deacetylase family protein [Aspergillus flavus NRRL3357]	NA
NW_002477247.1	1464518	1468147	3630	WT_vs_KOset2KOash1_peak_1009	10.14	11.01	7.61	3.4	3.83e-10	2.12e-09	AFLA_005480:exon	AFLA_005480:NW_002477247.1:1464172-1467244:-:911	AFLA_005480(gene-AFLA_005480)	NA	NNT; H+-translocating NAD(P) transhydrogenase [EC:1.6.1.2 7.1.1.1]; K00323	760	nADP transhydrogenase, putative [Aspergillus flavus NRRL3357]	NA
NW_002477242.1	1254409	1256226	1818	WT_vs_KOset2KOash1_peak_141	9.15	10.02	6.62	3.4	1.06e-28	4.2e-27	AFLA_059410:exon;AFLA_059400:Promoter	AFLA_059410:NW_002477242.1:1254388-1256272:-:954	AFLA_059410(gene-AFLA_059410)	106;GO:0000003,biological_process reproduction;GO:0000322,cellular_component storage vacuole;GO:0000323,cellular_component lytic vacuole;GO:0000324,cellular_component fungal-type vacuole;GO:0000746,biological_process conjugation;GO:0000747,biological_process conjugation with cellular fusion;GO:0003674,molecular_function molecular_function;GO:0003824,molecular_function catalytic activity;GO:000462…	PLB; lysophospholipase [EC:3.1.1.5]; K13333	564	lysophospholipase Plb3 [Aspergillus flavus NRRL3357]	NA
NW_002477241.1	192254	193697	1444	WT_vs_KOset2KOash1_peak_2581	8.8	9.67	6.28	3.39	0.0126	0.0273	AFLA_038780:intron	AFLA_038780:NW_002477241.1:192126-193720:-:744	AFLA_038780(gene-AFLA_038780)	NA	NA	NA	amino acid transporter, putative [Aspergillus flavus NRRL3357]	NA
NW_002477237.1	2393873	2398638	4766	WT_vs_KOset2KOash1_peak_2089	10.47	11.34	7.96	3.38	0.000916	0.00245	intergenic	AFLA_081140:NW_002477237.1:2397490-2398835:-:2579	AFLA_081140(gene-AFLA_081140)	NA	NA	NA	conserved hypothetical protein [Aspergillus flavus NRRL3357]	NA
NW_002477247.1	1530463	1532294	1832	WT_vs_KOset2KOash1_peak_898	9.58	10.44	7.06	3.38	2.4e-11	1.49e-10	AFLA_005690:exon	AFLA_005690:NW_002477247.1:1530549-1532659:-:1280	AFLA_005690(gene-AFLA_005690)	19;GO:0000322,cellular_component storage vacuole;GO:0000323,cellular_component lytic vacuole;GO:0000324,cellular_component fungal-type vacuole;GO:0005575,cellular_component cellular_component;GO:0005622,cellular_component intracellular;GO:0005623,cellular_component cell;GO:0005737,cellular_component cytoplasm;GO:0005773,cellular_component vacuole;GO:0016020,cellular_component membrane;GO:0016021,…	NA	NA	LCCL domain protein [Aspergillus flavus NRRL3357]	NA
NW_002477252.1	206674	217863	11190	WT_vs_KOset2KOash1_peak_2399	11.7	12.57	9.19	3.37	0.00525	0.0122	AFLA_114990:intron	AFLA_114990:NW_002477252.1:209852-214306:+:2416	AFLA_114990(gene-AFLA_114990)	42;GO:0000375,biological_process RNA splicing, via transesterification reactions;GO:0000377,biological_process RNA splicing, via transesterification reactions with bulged adenosine as nucleophile;GO:0000398,biological_process mRNA splicing, via spliceosome;GO:0005575,cellular_component cellular_component;GO:0005622,cellular_component intracellular;GO:0005623,cellular_component cell;GO:0005634,cel…	AQR; intron-binding protein aquarius; K12874	3040	DEAD helicases superfamily protein (Aquarius), putative [Aspergillus flavus NRRL3357]	NA
NW_002477237.1	4369857	4373760	3904	WT_vs_KOset2KOash1_peak_1306	10.08	10.95	7.58	3.37	2.16e-07	9.25e-07	AFLA_088520:Promoter;AFLA_088500:Promoter	AFLA_088500:NW_002477237.1:4369515-4371769:-:-39	AFLA_088500(gene-AFLA_088500)	62;GO:0000375,biological_process RNA splicing, via transesterification reactions;GO:0000377,biological_process RNA splicing, via transesterification reactions with bulged adenosine as nucleophile;GO:0000398,biological_process mRNA splicing, via spliceosome;GO:0003674,molecular_function molecular_function;GO:0003676,molecular_function nucleic acid binding;GO:0003723,molecular_function RNA binding;…	NA	NA	ATP dependent RNA helicase, putative [Aspergillus flavus NRRL3357]	NA
NW_002477249.1	636048	638740	2693	WT_vs_KOset2KOash1_peak_2441	9.82	10.68	7.33	3.36	0.00655	0.015	AFLA_099570:exon	AFLA_099570:NW_002477249.1:636416-637445:+:978	AFLA_099570(gene-AFLA_099570)	NA	NA	NA	conserved hypothetical protein [Aspergillus flavus NRRL3357]	NA
NW_002477243.1	1746327	1754282	7956	WT_vs_KOset2KOash1_peak_1988	11.26	12.12	8.77	3.35	0.000475	0.00133	AFLA_137420:exon	AFLA_137430:NW_002477243.1:1751728-1753256:-:2951	AFLA_137430(gene-AFLA_137430)	NA	NA	NA	mitochondrial carrier protein, putative [Aspergillus flavus NRRL3357]	NA
NW_002477237.1	4016923	4018040	1118	WT_vs_KOset2KOash1_peak_1096	7.73	8.59	5.24	3.35	2.69e-09	1.37e-08	AFLA_087270:exon	AFLA_087260:NW_002477237.1:4016214-4016614:+:1267	AFLA_087260(gene-AFLA_087260)	NA	NA	NA	conserved hypothetical protein [Aspergillus flavus NRRL3357]	NA
NW_002477249.1	155613	161602	5990	WT_vs_KOset2KOash1_peak_3	10.78	11.65	8.3	3.35	1.56e-112	2.91e-109	AFLA_097730:exon	AFLA_097730:NW_002477249.1:157445-159478:-:870	AFLA_097730(gene-AFLA_097730)	NA	NA	NA	hexose carrier protein, putative [Aspergillus flavus NRRL3357]	NA
NW_002477237.1	2400073	2400990	918	WT_vs_KOset2KOash1_peak_634	8.23	9.1	5.76	3.34	1.79e-15	1.57e-14	AFLA_081150:exon;AFLA_081140:Promoter	AFLA_081150:NW_002477237.1:2400152-2400981:+:379	AFLA_081150(gene-AFLA_081150)	NA	NA	NA	conserved hypothetical protein [Aspergillus flavus NRRL3357]	NA
NW_002477237.1	1587253	1591317	4065	WT_vs_KOset2KOash1_peak_496	10.47	11.34	7.99	3.34	5.4e-18	6.08e-17	AFLA_078290:exon	AFLA_078290:NW_002477237.1:1587148-1590985:-:1700	AFLA_078290(gene-AFLA_078290)	139;GO:0000003,biological_process reproduction;GO:0000131,cellular_component incipient cellular bud site;GO:0000271,biological_process polysaccharide biosynthetic process;GO:0003006,biological_process developmental process involved in reproduction;GO:0003674,molecular_function molecular_function;GO:0003824,molecular_function catalytic activity;GO:0004100,molecular_function chitin synthase activit…	CHS1; chitin synthase [EC:2.4.1.16]; K00698	520	chitin synthase F [Aspergillus flavus NRRL3357]	NA
NW_002477245.1	1942748	1946364	3617	WT_vs_KOset2KOash1_peak_109	9.96	10.82	7.48	3.34	6.36e-32	3.26e-30	AFLA_096440:Promoter	AFLA_096440:NW_002477245.1:1944645-1946085:+:-89	AFLA_096440(gene-AFLA_096440)	NA	NA	NA	acyl transferase, putative [Aspergillus flavus NRRL3357]	NA
NW_002477237.1	815782	816894	1113	WT_vs_KOset2KOash1_peak_665	8.64	9.51	6.17	3.33	1.19e-14	1e-13	AFLA_075340:exon	AFLA_075340:NW_002477237.1:815287-817021:+:1051	AFLA_075340(gene-AFLA_075340)	NA	NA	NA	hypothetical protein AFLA_075340 [Aspergillus flavus NRRL3357]	NA
NW_002477246.1	490013	491018	1006	WT_vs_KOset2KOash1_peak_1957	8.43	9.29	5.96	3.32	0.000399	0.00114	AFLA_125080:Promoter;AFLA_125090:exon	AFLA_125090:NW_002477246.1:490329-491330:-:814	AFLA_125090(gene-AFLA_125090)	NA	NA	NA	catechol dioxygenase, putative [Aspergillus flavus NRRL3357]	NA
NW_002477239.1	752854	753967	1114	WT_vs_KOset2KOash1_peak_1608	8.3	9.16	5.85	3.31	1.39e-05	4.82e-05	AFLA_015620:Promoter;AFLA_015600:Promoter;AFLA_015610:Promoter	AFLA_015610:NW_002477239.1:752215-753292:-:-118	AFLA_015610(gene-AFLA_015610)	NA	NA	NA	conserved hypothetical protein [Aspergillus flavus NRRL3357]	NA
NW_002477250.1	1031786	1034522	2737	WT_vs_KOset2KOash1_peak_1733	9.86	10.72	7.42	3.3	5.49e-05	0.000177	AFLA_119630:exon	AFLA_119630:NW_002477250.1:1032962-1034327:+:192	AFLA_119630(gene-AFLA_119630)	NA	NA	NA	SH3 domain protein [Aspergillus flavus NRRL3357]	NA
NW_002477249.1	657922	659189	1268	WT_vs_KOset2KOash1_peak_818	8.7	9.56	6.26	3.3	2.05e-12	1.4e-11	intergenic	AFLA_099650:NW_002477249.1:653932-656439:-:-2116	AFLA_099650(gene-AFLA_099650)	13;GO:0005575,cellular_component cellular_component;GO:0005622,cellular_component intracellular;GO:0005623,cellular_component cell;GO:0005737,cellular_component cytoplasm;GO:0005777,cellular_component peroxisome;GO:0042579,cellular_component microbody;GO:0043226,cellular_component organelle;GO:0043227,cellular_component membrane-bounded organelle;GO:0043229,cellular_component intracellular organe…	NA	NA	woronin body major protein precursor, putative [Aspergillus flavus NRRL3357]	NA
NW_002477245.1	130804	132128	1325	WT_vs_KOset2KOash1_peak_2129	8.58	9.44	6.15	3.29	0.00114	0.00298	AFLA_089560:exon;AFLA_089570:Promoter	AFLA_089560:NW_002477245.1:130478-132230:+:988	AFLA_089560(gene-AFLA_089560)	NA	PDC, pdc; pyruvate decarboxylase [EC:4.1.1.1]; K01568	10	pyruvate decarboxylase, putative [Aspergillus flavus NRRL3357]	NA
NW_002477244.1	1624997	1627958	2962	WT_vs_KOset2KOash1_peak_591	9.05	9.91	6.63	3.29	3.55e-16	3.36e-15	AFLA_070200:exon	AFLA_070200:NW_002477244.1:1625144-1628403:-:1925	AFLA_070200(gene-AFLA_070200)	NA	NA	NA	conserved hypothetical protein [Aspergillus flavus NRRL3357]	NA
NW_002477238.1	124700	125981	1282	WT_vs_KOset2KOash1_peak_1745	8.89	9.75	6.48	3.27	6.35e-05	0.000204	AFLA_023380:exon	AFLA_023380:NW_002477238.1:124720-126462:-:1121	AFLA_023380(gene-AFLA_023380)	NA	NA	NA	hexokinase family protein [Aspergillus flavus NRRL3357]	NA
NW_002477237.1	3195056	3200934	5879	WT_vs_KOset2KOash1_peak_1336	10.82	11.68	8.41	3.27	4.5e-07	1.88e-06	AFLA_084190:Promoter;AFLA_084200:exon	AFLA_084200:NW_002477237.1:3197411-3198950:-:955	AFLA_084200(gene-AFLA_084200)	NA	NA	NA	C6 transcription factor, putative [Aspergillus flavus NRRL3357]	NA
NW_002477241.1	2387220	2407192	19973	WT_vs_KOset2KOash1_peak_458	12.7	13.55	10.28	3.27	7.93e-19	9.68e-18	intergenic	AFLA_046980:NW_002477241.1:2402065-2403172:+:-4859	AFLA_046980(gene-AFLA_046980)	NA	cysQ, MET22, BPNT1; 3'(2'), 5'-bisphosphate nucleotidase [EC:3.1.3.7]; K01082	920	diphosphonucleoside phosphohydrolase, putative [Aspergillus flavus NRRL3357]	NA
NW_002477245.1	858828	860876	2049	WT_vs_KOset2KOash1_peak_2619	9.37	10.23	6.97	3.26	0.0146	0.0311	AFLA_092280:Promoter;AFLA_092290:exon	AFLA_092290:NW_002477245.1:858541-860904:+:1311	AFLA_092290(gene-AFLA_092290)	NA	NA	NA	conserved hypothetical protein [Aspergillus flavus NRRL3357]	NA
NW_002477245.1	733297	735213	1917	WT_vs_KOset2KOash1_peak_2299	9.37	10.22	6.97	3.26	0.00313	0.00762	AFLA_091850:exon	AFLA_091850:NW_002477245.1:733578-735213:-:958	AFLA_091850(gene-AFLA_091850)	NA	NA	NA	conserved hypothetical protein [Aspergillus flavus NRRL3357]	NA
NW_002477239.1	12851	16298	3448	WT_vs_KOset2KOash1_peak_2354	10.12	10.98	7.72	3.25	0.00433	0.0103	AFLA_012860:intron	AFLA_012860:NW_002477239.1:12882-14875:-:300	AFLA_012860(gene-AFLA_012860)	NA	NA	NA	hypothetical protein AFLA_012860 [Aspergillus flavus NRRL3357]	NA
NW_002477237.1	1398293	1402142	3850	WT_vs_KOset2KOash1_peak_1696	10.21	11.07	7.82	3.25	3.5e-05	0.000115	intergenic	AFLA_077500:NW_002477237.1:1399265-1399628:+:952	AFLA_077500(gene-AFLA_077500)	NA	NA	NA	hypothetical protein AFLA_077500 [Aspergillus flavus NRRL3357]	NA
NW_002477249.1	462435	464670	2236	WT_vs_KOset2KOash1_peak_732	8.83	9.69	6.43	3.25	1.5e-13	1.15e-12	intergenic	AFLA_098960:NW_002477249.1:464468-465041:-:1488	AFLA_098960(gene-AFLA_098960)	2;GO:0003674,molecular_function molecular_function;GO:0003824,molecular_function catalytic activity	NA	NA	conserved hypothetical protein [Aspergillus flavus NRRL3357]	NA
NW_002477246.1	97201	102710	5510	WT_vs_KOset2KOash1_peak_829	10.25	11.1	7.86	3.24	3.28e-12	2.21e-11	AFLA_123460:Promoter;AFLA_123450:exon;AFLA_123440:Promoter	AFLA_123460:NW_002477246.1:100226-101173:+:-270	AFLA_123460(gene-AFLA_123460)	NA	NA	NA	monocarboxylate permease, putative [Aspergillus flavus NRRL3357]	NA
NW_002477238.1	681767	684530	2764	WT_vs_KOset2KOash1_peak_622	9.57	10.42	7.19	3.24	1.11e-15	9.94e-15	AFLA_025510:exon	AFLA_025510:NW_002477238.1:681773-684566:+:1375	AFLA_025510(gene-AFLA_025510)	NA	NA	NA	GPI anchored protein, putative [Aspergillus flavus NRRL3357]	NA
NW_002477237.1	1542324	1543801	1478	WT_vs_KOset2KOash1_peak_2429	8.62	9.47	6.24	3.23	0.00622	0.0143	AFLA_078090:exon;AFLA_078110:Promoter	AFLA_078090:NW_002477237.1:1542520-1543489:-:426	AFLA_078090(gene-AFLA_078090)	NA	NA	NA	alcohol dehydrogenase, putative [Aspergillus flavus NRRL3357]	NA
NW_002477247.1	1471160	1475289	4130	WT_vs_KOset2KOash1_peak_1401	10.26	11.12	7.89	3.23	9.89e-07	3.95e-06	intergenic	AFLA_005520:NW_002477247.1:1473371-1475253:-:2028	AFLA_005520(gene-AFLA_005520)	NA	NA	NA	C6 transcription factor, putative [Aspergillus flavus NRRL3357]	NA
NW_002477246.1	142866	150485	7620	WT_vs_KOset2KOash1_peak_1228	10.79	11.64	8.41	3.23	4.47e-08	2.04e-07	AFLA_123660:exon	AFLA_123660:NW_002477246.1:144688-146711:-:35	AFLA_123660(gene-AFLA_123660)	NA	NA	NA	conserved hypothetical protein [Aspergillus flavus NRRL3357]	NA
NW_002477237.1	2087264	2093760	6497	WT_vs_KOset2KOash1_peak_1508	10.98	11.83	8.61	3.22	3.53e-06	1.31e-05	AFLA_080070:exon;AFLA_080060:Promoter	AFLA_080070:NW_002477237.1:2089363-2090775:-:263	AFLA_080070(gene-AFLA_080070)	31;GO:0005575,cellular_component cellular_component;GO:0005622,cellular_component intracellular;GO:0005623,cellular_component cell;GO:0005737,cellular_component cytoplasm;GO:0005768,cellular_component endosome;GO:0005770,cellular_component late endosome;GO:0005771,cellular_component multivesicular body;GO:0006810,biological_process transport;GO:0007034,biological_process vacuolar transport;GO:000…	VTA1, LIP5; vacuolar protein sorting-associated protein VTA1; K12199	4144	conserved hypothetical protein [Aspergillus flavus NRRL3357]	NA
NW_002477237.1	2958632	2968334	9703	WT_vs_KOset2KOash1_peak_1179	11.15	12	8.78	3.22	1.94e-08	9.22e-08	AFLA_083330:Promoter;AFLA_083340:exon;AFLA_083350:Promoter	AFLA_083330:NW_002477237.1:2959978-2962748:-:-735	AFLA_083330(gene-AFLA_083330)	NA	NA	NA	C6 transcription factor, putative [Aspergillus flavus NRRL3357]	NA
NW_002477240.1	1517071	1522530	5460	WT_vs_KOset2KOash1_peak_1028	10.42	11.27	8.05	3.22	5.42e-10	2.95e-09	AFLA_109860:exon	AFLA_109860:NW_002477240.1:1519349-1520299:+:451	AFLA_109860(gene-AFLA_109860)	NA	NA	NA	translation elongation factor eEF-1B gamma subunit, putative [Aspergillus flavus NRRL3357]	NA
NW_002477246.1	85254	90205	4952	WT_vs_KOset2KOash1_peak_589	10.48	11.33	8.11	3.22	3.24e-16	3.07e-15	AFLA_123400:exon	AFLA_123400:NW_002477246.1:85220-89127:+:2509	AFLA_123400(gene-AFLA_123400)	NA	NA	NA	sensor histidine kinase/response regulator, putative [Aspergillus flavus NRRL3357]	NA
NW_002477238.1	1703685	1704398	714	WT_vs_KOset2KOash1_peak_2195	7.58	8.43	5.22	3.21	0.00168	0.00428	AFLA_029170:Promoter;AFLA_029160:exon;AFLA_029150:Promoter	AFLA_029160:NW_002477238.1:1703730-1704505:-:463	AFLA_029160(gene-AFLA_029160)	26;GO:0003674,molecular_function molecular_function;GO:0003824,molecular_function catalytic activity;GO:0004553,molecular_function hydrolase activity, hydrolyzing O-glycosyl compounds;GO:0005975,biological_process carbohydrate metabolic process;GO:0005976,biological_process polysaccharide metabolic process;GO:0006073,biological_process cellular glucan metabolic process;GO:0008150,biological_proce…	NA	NA	endoglucanase, putative [Aspergillus flavus NRRL3357]	NA
NW_002477241.1	569791	573085	3295	WT_vs_KOset2KOash1_peak_1330	9.92	10.77	7.56	3.21	4.25e-07	1.78e-06	AFLA_040310:exon	AFLA_040310:NW_002477241.1:568861-573439:-:2001	AFLA_040310(gene-AFLA_040310)	NA	NA	NA	poly(A) polymerase pla1, putative [Aspergillus flavus NRRL3357]	NA
NW_002477237.1	2870556	2872561	2006	WT_vs_KOset2KOash1_peak_1902	9.24	10.09	6.88	3.2	0.000285	0.000836	AFLA_082970:exon	AFLA_082970:NW_002477237.1:2870957-2872312:-:753	AFLA_082970(gene-AFLA_082970)	NA	NA	NA	monocarboxylate permease homolog, mch4, putative [Aspergillus flavus NRRL3357]	NA
NW_002477239.1	2163398	2170525	7128	WT_vs_KOset2KOash1_peak_1862	10.82	11.67	8.47	3.2	0.000189	0.000567	AFLA_020730:Promoter	AFLA_020730:NW_002477239.1:2165406-2166459:-:-502	AFLA_020730(gene-AFLA_020730)	77;GO:0003674,molecular_function molecular_function;GO:0003676,molecular_function nucleic acid binding;GO:0003677,molecular_function DNA binding;GO:0003824,molecular_function catalytic activity;GO:0003909,molecular_function DNA ligase activity;GO:0003910,molecular_function DNA ligase (ATP) activity;GO:0005488,molecular_function binding;GO:0005575,cellular_component cellular_component;GO:0005622,c…	NA	NA	conserved hypothetical protein [Aspergillus flavus NRRL3357]	NA
NW_002477238.1	471949	474407	2459	WT_vs_KOset2KOash1_peak_78	9.7	10.55	7.35	3.2	5.63e-38	4.03e-36	AFLA_024760:intron	AFLA_024760:NW_002477238.1:472188-474194:-:1016	AFLA_024760(gene-AFLA_024760)	NA	NA	NA	conserved hypothetical protein [Aspergillus flavus NRRL3357]	NA
NW_002477245.1	1570637	1574284	3648	WT_vs_KOset2KOash1_peak_2261	9.59	10.44	7.26	3.19	0.00239	0.00592	AFLA_094840:Promoter	AFLA_094840:NW_002477245.1:1571402-1571678:-:-782	AFLA_094840(gene-AFLA_094840)	NA	NA	NA	conserved hypothetical protein [Aspergillus flavus NRRL3357]	NA
NW_002477244.1	1244544	1246269	1726	WT_vs_KOset2KOash1_peak_1163	9.24	10.09	6.9	3.19	1.22e-08	5.86e-08	AFLA_068880:exon;AFLA_068870:Promoter;AFLA_068890:Promoter	AFLA_068880:NW_002477244.1:1243835-1246117:+:1571	AFLA_068880(gene-AFLA_068880)	65;GO:0003674,molecular_function molecular_function;GO:0003824,molecular_function catalytic activity;GO:0004812,molecular_function aminoacyl-tRNA ligase activity;GO:0004827,molecular_function proline-tRNA ligase activity;GO:0005575,cellular_component cellular_component;GO:0005622,cellular_component intracellular;GO:0005623,cellular_component cell;GO:0005737,cellular_component cytoplasm;GO:0005739…	PARS, proS; prolyl-tRNA synthetase [EC:6.1.1.15]; K01881	970	prolyl-tRNA synthetase [Aspergillus flavus NRRL3357]	NA
NW_002477249.1	76353	81797	5445	WT_vs_KOset2KOash1_peak_1033	10.37	11.22	8.03	3.19	5.88e-10	3.18e-09	AFLA_097400:exon	AFLA_097400:NW_002477249.1:78139-79105:-:30	AFLA_097400(gene-AFLA_097400)	NA	NA	NA	2-amino-3-carboxymuconate-6-semialdehyde decarboxylase, putative [Aspergillus flavus NRRL3357]	NA
NW_002477241.1	1239166	1247017	7852	WT_vs_KOset2KOash1_peak_1238	10.66	11.51	8.33	3.18	5.98e-08	2.7e-07	AFLA_042920:exon;AFLA_042930:Promoter	AFLA_042920:NW_002477241.1:1243090-1243819:+:1	AFLA_042920(gene-AFLA_042920)	NA	NA	NA	conserved hypothetical protein [Aspergillus flavus NRRL3357]	NA
NW_002477246.1	1883336	1889960	6625	WT_vs_KOset2KOash1_peak_866	10.83	11.68	8.5	3.18	1.14e-11	7.38e-11	AFLA_130050:exon	AFLA_130050:NW_002477246.1:1886078-1888607:-:1959	AFLA_130050(gene-AFLA_130050)	66;GO:0000301,biological_process retrograde transport, vesicle recycling within Golgi;GO:0005575,cellular_component cellular_component;GO:0005622,cellular_component intracellular;GO:0005623,cellular_component cell;GO:0005737,cellular_component cytoplasm;GO:0005794,cellular_component Golgi apparatus;GO:0005829,cellular_component cytosol;GO:0006810,biological_process transport;GO:0006886,biological…	NA	NA	conserved hypothetical protein [Aspergillus flavus NRRL3357]	NA
NW_002477249.1	382189	385913	3725	WT_vs_KOset2KOash1_peak_325	10.3	11.15	7.97	3.18	1.88e-21	3.23e-20	AFLA_098650:exon	AFLA_098650:NW_002477249.1:382349-385745:+:1702	AFLA_098650(gene-AFLA_098650)	NA	NA	NA	RNA-directed RNA polymerase, putative [Aspergillus flavus NRRL3357]	NA
NW_002477243.1	1866012	1867130	1119	WT_vs_KOset2KOash1_peak_2393	8.38	9.22	6.05	3.17	0.00511	0.0119	AFLA_137870:Promoter;AFLA_137860:exon;AFLA_137850:Promoter	AFLA_137860:NW_002477243.1:1865850-1867182:+:721	AFLA_137860(gene-AFLA_137860)	NA	NA	NA	conserved hypothetical protein [Aspergillus flavus NRRL3357]	NA
NW_002477252.1	153303	160825	7523	WT_vs_KOset2KOash1_peak_1216	10.76	11.61	8.44	3.17	3.38e-08	1.55e-07	AFLA_114820:intron	AFLA_114820:NW_002477252.1:153642-159213:+:3422	AFLA_114820(gene-AFLA_114820)	NA	NA	NA	polyketide synthase, putative [Aspergillus flavus NRRL3357]	NA
NW_002477250.1	701744	703570	1827	WT_vs_KOset2KOash1_peak_2636	9.13	9.98	6.82	3.16	0.0157	0.0333	AFLA_118390:exon;AFLA_118410:Promoter	AFLA_118390:NW_002477250.1:701859-703341:-:684	AFLA_118390(gene-AFLA_118390)	NA	NA	NA	NCS family nucleoside transporter, putative [Aspergillus flavus NRRL3357]	NA
NW_002477238.1	17659	21548	3890	WT_vs_KOset2KOash1_peak_1566	9.72	10.57	7.4	3.16	7.92e-06	2.83e-05	intergenic	AFLA_022860:NW_002477238.1:19672-20098:-:494	AFLA_022860(gene-AFLA_022860)	NA	NA	NA	hypothetical protein AFLA_022860 [Aspergillus flavus NRRL3357]	NA
NW_002477250.1	64248	66134	1887	WT_vs_KOset2KOash1_peak_1196	8.95	9.79	6.63	3.16	2.59e-08	1.21e-07	AFLA_115990:exon	AFLA_115990:NW_002477250.1:64612-65314:+:579	AFLA_115990(gene-AFLA_115990)	NA	NA	NA	conserved hypothetical protein [Aspergillus flavus NRRL3357]	NA
NW_002477239.1	452823	458214	5392	WT_vs_KOset2KOash1_peak_90	10.86	11.7	8.54	3.16	5.67e-36	3.51e-34	intergenic	AFLA_014560:NW_002477239.1:458747-459215:+:-3228	AFLA_014560(gene-AFLA_014560)	NA	NA	NA	hypothetical protein AFLA_014560 [Aspergillus flavus NRRL3357]	NA
NW_002477241.1	2423802	2425161	1360	WT_vs_KOset2KOash1_peak_2324	8.65	9.49	6.35	3.15	0.00366	0.00881	AFLA_047020:exon;AFLA_047010:Promoter	AFLA_047020:NW_002477241.1:2423560-2425210:+:921	AFLA_047020(gene-AFLA_047020)	NA	NA	NA	cytochrome P450 monooxygenase, putative [Aspergillus flavus NRRL3357]	NA
NW_002477247.1	254745	259333	4589	WT_vs_KOset2KOash1_peak_1235	10.09	10.94	7.79	3.15	5.4e-08	2.44e-07	AFLA_001450:exon	AFLA_001450:NW_002477247.1:255552-257277:+:1487	AFLA_001450(gene-AFLA_001450)	NA	NA	NA	conserved hypothetical protein [Aspergillus flavus NRRL3357]	NA
NW_002477238.1	3324439	3335004	10566	WT_vs_KOset2KOash1_peak_1279	11.71	12.55	9.42	3.14	1.37e-07	5.98e-07	AFLA_035130:Promoter;AFLA_035140:Promoter	AFLA_035130:NW_002477238.1:3324550-3329653:-:-68	AFLA_035130(gene-AFLA_035130)	108;GO:0000003,biological_process reproduction;GO:0000139,cellular_component Golgi membrane;GO:0000902,biological_process cell morphogenesis;GO:0000909,biological_process sporocarp development involved in sexual reproduction;GO:0003006,biological_process developmental process involved in reproduction;GO:0005575,cellular_component cellular_component;GO:0005622,cellular_component intracellular;GO:0…	NA	NA	cellular morphogenesis regulator DopA [Aspergillus flavus NRRL3357]	NA
NW_002477241.1	209172	210775	1604	WT_vs_KOset2KOash1_peak_662	8.81	9.65	6.51	3.14	1e-14	8.45e-14	AFLA_038850:Promoter;AFLA_038840:exon	AFLA_038840:NW_002477241.1:209700-211254:-:1280	AFLA_038840(gene-AFLA_038840)	NA	NA	NA	conserved hypothetical protein [Aspergillus flavus NRRL3357]	NA
NW_002477249.1	264341	267548	3208	WT_vs_KOset2KOash1_peak_1154	10	10.84	7.72	3.12	1.05e-08	5.08e-08	AFLA_098170:exon;AFLA_098160:Promoter	AFLA_098170:NW_002477249.1:264426-267799:-:1854	AFLA_098170(gene-AFLA_098170)	NA	NA	NA	conserved hypothetical protein [Aspergillus flavus NRRL3357]	NA
NW_002477242.1	2288642	2290990	2349	WT_vs_KOset2KOash1_peak_1125	9.47	10.32	7.19	3.12	5.09e-09	2.53e-08	AFLA_063360:exon	AFLA_063360:NW_002477242.1:2287911-2291138:-:1322	AFLA_063360(gene-AFLA_063360)	NA	NA	NA	ATP-binding cassette transporter, putative [Aspergillus flavus NRRL3357]	NA
NW_002477237.1	2955582	2956624	1043	WT_vs_KOset2KOash1_peak_478	8.44	9.28	6.16	3.12	1.72e-18	2.02e-17	AFLA_083320:Promoter;AFLA_083310:exon	AFLA_083310:NW_002477237.1:2955629-2956625:-:522	AFLA_083310(gene-AFLA_083310)	NA	NA	NA	TIM barrel metal-dependent hydrolase, putative [Aspergillus flavus NRRL3357]	NA
NW_002477247.1	639572	646524	6953	WT_vs_KOset2KOash1_peak_25	11.19	12.03	8.91	3.12	7.12e-67	1.59e-64	AFLA_002900:exon	AFLA_002900:NW_002477247.1:639510-646830:-:3782	AFLA_002900(gene-AFLA_002900)	3;GO:0008150,biological_process biological_process;GO:0008152,biological_process metabolic process;GO:0019748,biological_process secondary metabolic process	NA	NA	polyketide synthase, putative [Aspergillus flavus NRRL3357]	NA
NW_002477238.1	2048662	2049690	1029	WT_vs_KOset2KOash1_peak_2397	8.1	8.94	5.82	3.11	0.00525	0.0122	AFLA_030340:Promoter;AFLA_030350:exon	AFLA_030350:NW_002477238.1:2048137-2050018:-:842	AFLA_030350(gene-AFLA_030350)	NA	NA	NA	MFS sugar transporter, putative [Aspergillus flavus NRRL3357]	NA
NW_002477238.1	3189905	3192075	2171	WT_vs_KOset2KOash1_peak_1724	9.31	10.15	7.05	3.11	4.84e-05	0.000157	AFLA_034610:intron	AFLA_034610:NW_002477238.1:3190013-3192519:-:1529	AFLA_034610(gene-AFLA_034610)	NA	NA	NA	C6 transcription factor, putative [Aspergillus flavus NRRL3357]	NA
NW_002477240.1	483367	484686	1320	WT_vs_KOset2KOash1_peak_1695	8.63	9.47	6.36	3.11	3.43e-05	0.000113	AFLA_106000:Promoter;AFLA_106010:Promoter	AFLA_106000:NW_002477240.1:484149-484818:+:-122	AFLA_106000(gene-AFLA_106000)	NA	NA	NA	conserved hypothetical protein [Aspergillus flavus NRRL3357]	NA
NW_002477246.1	1572537	1573811	1275	WT_vs_KOset2KOash1_peak_1223	8.59	9.44	6.33	3.11	4.13e-08	1.89e-07	AFLA_129010:exon	AFLA_129010:NW_002477246.1:1573017-1574146:-:972	AFLA_129010(gene-AFLA_129010)	54;GO:0003674,molecular_function molecular_function;GO:0003824,molecular_function catalytic activity;GO:0003864,molecular_function 3-methyl-2-oxobutanoate hydroxymethyltransferase activity;GO:0005575,cellular_component cellular_component;GO:0005622,cellular_component intracellular;GO:0005623,cellular_component cell;GO:0005737,cellular_component cytoplasm;GO:0005739,cellular_component mitochondrio…	panB; 3-methyl-2-oxobutanoate hydroxymethyltransferase [EC:2.1.2.11]; K00606	770	3-methyl-2-oxobutanoate hydroxymethyltransferase PanB [Aspergillus flavus NRRL3357]	NA
NW_002477250.1	518504	520133	1630	WT_vs_KOset2KOash1_peak_940	9.09	9.93	6.82	3.11	6.89e-11	4.1e-10	AFLA_117690:exon	AFLA_117690:NW_002477250.1:518505-520282:-:963	AFLA_117690(gene-AFLA_117690)	NA	NA	NA	sugar transporter, putative [Aspergillus flavus NRRL3357]	NA
NW_002477250.1	960274	969097	8824	WT_vs_KOset2KOash1_peak_2150	11.27	12.12	9.02	3.1	0.00129	0.00335	AFLA_119390:intron	AFLA_119390:NW_002477250.1:962517-964955:-:269	AFLA_119390(gene-AFLA_119390)	NA	NA	NA	conserved hypothetical protein [Aspergillus flavus NRRL3357]	NA
NW_002477245.1	446391	459558	13168	WT_vs_KOset2KOash1_peak_1398	12.14	12.98	9.88	3.1	8.95e-07	3.58e-06	AFLA_090850:exon	AFLA_090850:NW_002477245.1:446717-453137:-:162	AFLA_090850(gene-AFLA_090850)	193;GO:0000228,cellular_component nuclear chromosome;GO:0000785,cellular_component chromatin;GO:0000790,cellular_component nuclear chromatin;GO:0003674,molecular_function molecular_function;GO:0003676,molecular_function nucleic acid binding;GO:0003678,molecular_function DNA helicase activity;GO:0003723,molecular_function RNA binding;GO:0003724,molecular_function RNA helicase activity;GO:0003729,m…	NA	NA	tRNA-splicing endonuclease, putative [Aspergillus flavus NRRL3357]	NA
NW_002477240.1	159682	166197	6516	WT_vs_KOset2KOash1_peak_2288	10.54	11.38	8.29	3.09	0.00278	0.0068	AFLA_104770:exon	AFLA_104770:NW_002477240.1:161615-163410:-:470	AFLA_104770(gene-AFLA_104770)	NA	NA	NA	MFS toxin efflux pump (AflT), putative [Aspergillus flavus NRRL3357]	NA
NW_002477241.1	591224	596279	5056	WT_vs_KOset2KOash1_peak_2198	10.33	11.17	8.08	3.09	0.00171	0.00436	AFLA_040380:Promoter	AFLA_040380:NW_002477241.1:591203-592712:-:-1039	AFLA_040380(gene-AFLA_040380)	36;GO:0000166,molecular_function nucleotide binding;GO:0003674,molecular_function molecular_function;GO:0003824,molecular_function catalytic activity;GO:0005488,molecular_function binding;GO:0005575,cellular_component cellular_component;GO:0005576,cellular_component extracellular region;GO:0005975,biological_process carbohydrate metabolic process;GO:0006059,biological_process hexitol metabolic pr…	E1.1.1.67, mtlK; mannitol 2-dehydrogenase [EC:1.1.1.67]; K00045	51	mannitol dehydrogenase, putative [Aspergillus flavus NRRL3357]	NA
NW_002477237.1	4213107	4220819	7713	WT_vs_KOset2KOash1_peak_995	11.52	12.36	9.27	3.09	2.78e-10	1.56e-09	intergenic	AFLA_087890:NW_002477237.1:4208836-4212566:-:-4397	AFLA_087890(gene-AFLA_087890)	NA	NA	NA	conserved hypothetical protein [Aspergillus flavus NRRL3357]	NA
NW_002477242.1	97644	123228	25585	WT_vs_KOset2KOash1_peak_1087	12.7	13.54	10.46	3.08	2.3e-09	1.18e-08	intergenic	AFLA_055030:NW_002477242.1:111602-113532:-:3096	AFLA_055030(gene-AFLA_055030)	103;GO:0000166,molecular_function nucleotide binding;GO:0000959,biological_process mitochondrial RNA metabolic process;GO:0000963,biological_process mitochondrial RNA processing;GO:0001882,molecular_function nucleoside binding;GO:0001883,molecular_function purine nucleoside binding;GO:0002097,biological_process tRNA wobble base modification;GO:0002098,biological_process tRNA wobble uridine modifi…	NA	NA	mitochondrial GTPase (Mss1), putative [Aspergillus flavus NRRL3357]	NA
NW_002477238.1	1428228	1432211	3984	WT_vs_KOset2KOash1_peak_468	10.26	11.1	8.03	3.08	1.15e-18	1.37e-17	AFLA_028120:Promoter	AFLA_028120:NW_002477238.1:1431601-1432381:+:-1381	AFLA_028120(gene-AFLA_028120)	NA	NA	NA	F-box domain protein [Aspergillus flavus NRRL3357]	NA
NW_002477242.1	594625	596873	2249	WT_vs_KOset2KOash1_peak_2763	9.58	10.42	7.35	3.07	0.0238	0.0481	AFLA_056820:exon	AFLA_056820:NW_002477242.1:594672-597088:-:1339	AFLA_056820(gene-AFLA_056820)	NA	NA	NA	geranylgeranyl pyrophosphate synthase, putative [Aspergillus flavus NRRL3357]	NA
NW_002477240.1	1223300	1227291	3992	WT_vs_KOset2KOash1_peak_2364	10.31	11.15	8.08	3.07	0.00443	0.0105	AFLA_108830:exon	AFLA_108830:NW_002477240.1:1225171-1227583:-:2287	AFLA_108830(gene-AFLA_108830)	207;GO:0000003,biological_process reproduction;GO:0000014,molecular_function single-stranded DNA endodeoxyribonuclease activity;GO:0000075,biological_process cell cycle checkpoint;GO:0000077,biological_process DNA damage checkpoint;GO:0000217,molecular_function DNA secondary structure binding;GO:0000228,cellular_component nuclear chromosome;GO:0000278,biological_process mitotic cell cycle;GO:0000…	MRE11; double-strand break repair protein MRE11; K10865	344003450	meiotic recombination protein Mre11 [Aspergillus flavus NRRL3357]	NA
NW_002477248.1	1552824	1556421	3598	WT_vs_KOset2KOash1_peak_2323	9.65	10.49	7.42	3.07	0.00366	0.00881	AFLA_053340:intron	AFLA_053340:NW_002477248.1:1554331-1556262:+:291	AFLA_053340(gene-AFLA_053340)	NA	NA	NA	acetolactate synthase, putative [Aspergillus flavus NRRL3357]	NA
NW_002477241.1	2101626	2104887	3262	WT_vs_KOset2KOash1_peak_2137	9.01	9.85	6.78	3.07	0.00118	0.00308	AFLA_046060:Promoter;AFLA_046070:Promoter	AFLA_046070:NW_002477241.1:2102206-2102965:-:-291	AFLA_046070(gene-AFLA_046070)	NA	NA	NA	sugar transporter, putative [Aspergillus flavus NRRL3357]	NA
NW_002477237.1	2506324	2509009	2686	WT_vs_KOset2KOash1_peak_1231	9.88	10.72	7.65	3.07	5.01e-08	2.28e-07	AFLA_081600:intron	AFLA_081600:NW_002477237.1:2506625-2508174:+:1041	AFLA_081600(gene-AFLA_081600)	NA	NA	NA	C6 finger domain protein, putative [Aspergillus flavus NRRL3357]	NA
NW_002477249.1	1713789	1727562	13774	WT_vs_KOset2KOash1_peak_22	11.96	12.8	9.73	3.07	7.93e-70	2.01e-67	AFLA_103760:Promoter;AFLA_103750:exon	AFLA_103750:NW_002477249.1:1715832-1721510:-:834	AFLA_103750(gene-AFLA_103750)	108;GO:0000003,biological_process reproduction;GO:0000746,biological_process conjugation;GO:0000747,biological_process conjugation with cellular fusion;GO:0000753,biological_process cell morphogenesis involved in conjugation with cellular fusion;GO:0000767,biological_process cell morphogenesis involved in conjugation;GO:0000902,biological_process cell morphogenesis;GO:0003006,biological_process d…	PLD1_2; phospholipase D1/2 [EC:3.1.4.4]; K01115	5640056504144	phospholipase D1 (PLD1), putative [Aspergillus flavus NRRL3357]	NA
NW_002477247.1	1644951	1651011	6061	WT_vs_KOset2KOash1_peak_2050	10.73	11.57	8.51	3.06	0.000751	0.00205	AFLA_006110:exon	AFLA_006110:NW_002477247.1:1646605-1648084:+:1376	AFLA_006110(gene-AFLA_006110)	NA	NA	NA	conserved hypothetical protein [Aspergillus flavus NRRL3357]	NA
NW_002477246.1	474454	477933	3480	WT_vs_KOset2KOash1_peak_679	9.79	10.63	7.57	3.06	2.18e-14	1.8e-13	AFLA_125030:Promoter;AFLA_125020:Promoter	AFLA_125020:NW_002477246.1:476736-477119:+:-542	AFLA_125020(gene-AFLA_125020)	NA	NA	NA	hypothetical protein AFLA_125020 [Aspergillus flavus NRRL3357]	NA
NW_002477238.1	3533151	3535595	2445	WT_vs_KOset2KOash1_peak_50	9.77	10.61	7.55	3.06	4.45e-47	4.98e-45	AFLA_035860:intron	AFLA_035860:NW_002477238.1:3533278-3535653:-:1280	AFLA_035860(gene-AFLA_035860)	53;GO:0000322,cellular_component storage vacuole;GO:0000323,cellular_component lytic vacuole;GO:0000324,cellular_component fungal-type vacuole;GO:0000329,cellular_component fungal-type vacuole membrane;GO:0005575,cellular_component cellular_component;GO:0005622,cellular_component intracellular;GO:0005623,cellular_component cell;GO:0005737,cellular_component cytoplasm;GO:0005773,cellular_component…	NA	NA	DUF21 and CBS domain protein (Mam3), putative [Aspergillus flavus NRRL3357]	NA
NW_002477242.1	1073430	1080560	7131	WT_vs_KOset2KOash1_peak_1319	11.28	12.11	9.08	3.04	3.33e-07	1.41e-06	AFLA_058620:Promoter	AFLA_058620:NW_002477242.1:1078362-1080522:+:-1367	AFLA_058620(gene-AFLA_058620)	NA	NA	NA	ferric-chelate reductase FREA [Aspergillus flavus NRRL3357]	NA
NW_002477243.1	2216300	2221407	5108	WT_vs_KOset2KOash1_peak_354	10.17	11	7.97	3.04	9.6e-21	1.52e-19	AFLA_139330:exon;AFLA_139320:Promoter	AFLA_139330:NW_002477243.1:2217953-2218928:-:74	AFLA_139330(gene-AFLA_139330)	NA	ADHA; 5'-hydroxyaverantin dehydrogenase [EC:1.1.1.352]; K17652	254	aflH/ adhA/ short chain alcohol dehydrogenase [Aspergillus flavus NRRL3357]	NA
NW_002477247.1	1139295	1140396	1102	WT_vs_KOset2KOash1_peak_2293	7.54	8.37	5.35	3.02	0.00293	0.00715	AFLA_004480:exon	AFLA_004480:NW_002477247.1:1139230-1140527:-:681	AFLA_004480(gene-AFLA_004480)	NA	NA	NA	endo-1,3(4)-beta-glucanase, putative [Aspergillus flavus NRRL3357]	NA
NW_002477250.1	631525	632590	1066	WT_vs_KOset2KOash1_peak_2028	8.17	9	5.98	3.02	0.000615	0.0017	AFLA_118110:exon	AFLA_118110:NW_002477250.1:631023-632601:+:1034	AFLA_118110(gene-AFLA_118110)	NA	NA	NA	conserved hypothetical protein [Aspergillus flavus NRRL3357]	NA
NW_002477238.1	3248812	3250374	1563	WT_vs_KOset2KOash1_peak_2005	8.91	9.75	6.73	3.02	0.000522	0.00146	AFLA_034840:intron	AFLA_034840:NW_002477238.1:3248506-3250233:+:1087	AFLA_034840(gene-AFLA_034840)	NA	NA	NA	conserved hypothetical protein [Aspergillus flavus NRRL3357]	NA
NW_002477241.1	2010982	2021741	10760	WT_vs_KOset2KOash1_peak_1974	11.27	12.11	9.09	3.02	0.000427	0.00121	AFLA_045780:Promoter;AFLA_045760:Promoter;AFLA_045770:exon	AFLA_045770:NW_002477241.1:2015823-2017293:-:931	AFLA_045770(gene-AFLA_045770)	83;GO:0000041,biological_process transition metal ion transport;GO:0003674,molecular_function molecular_function;GO:0005215,molecular_function transporter activity;GO:0005384,molecular_function manganese ion transmembrane transporter activity;GO:0005488,molecular_function binding;GO:0005575,cellular_component cellular_component;GO:0005622,cellular_component intracellular;GO:0005623,cellular_compo…	NA	NA	mitochondrial carrier protein, putative [Aspergillus flavus NRRL3357]	NA
NW_002477249.1	168416	169072	657	WT_vs_KOset2KOash1_peak_1949	7.41	8.25	5.23	3.02	0.00039	0.00112	AFLA_097760:exon	AFLA_097760:NW_002477249.1:168378-169686:-:942	AFLA_097760(gene-AFLA_097760)	NA	NA	NA	conserved hypothetical protein [Aspergillus flavus NRRL3357]	NA
NW_002477239.1	72677	76322	3646	WT_vs_KOset2KOash1_peak_737	9.4	10.24	7.22	3.02	2.07e-13	1.57e-12	AFLA_013140:Promoter	AFLA_013140:NW_002477239.1:75908-76452:+:-1408	AFLA_013140(gene-AFLA_013140)	NA	NA	NA	conserved hypothetical protein [Aspergillus flavus NRRL3357]	NA
NW_002477249.1	1375800	1377345	1546	WT_vs_KOset2KOash1_peak_139	9.14	9.97	6.95	3.02	7.16e-29	2.88e-27	AFLA_102390:exon;AFLA_102400:Promoter	AFLA_102390:NW_002477249.1:1375496-1377278:+:1076	AFLA_102390(gene-AFLA_102390)	NA	NA	NA	conserved hypothetical protein [Aspergillus flavus NRRL3357]	NA
NW_002477237.1	4031046	4035422	4377	WT_vs_KOset2KOash1_peak_104	10.69	11.53	8.51	3.02	4.91e-33	2.64e-31	AFLA_087330:exon	AFLA_087330:NW_002477237.1:4031451-4035054:-:1820	AFLA_087330(gene-AFLA_087330)	88;GO:0001302,biological_process replicative cell aging;GO:0001881,biological_process receptor recycling;GO:0003674,molecular_function molecular_function;GO:0003824,molecular_function catalytic activity;GO:0005488,molecular_function binding;GO:0005515,molecular_function protein binding;GO:0005575,cellular_component cellular_component;GO:0005622,cellular_component intracellular;GO:0005623,cellular…	PEX6, PXAAA1; peroxin-6; K13339	4146	peroxisome biosynthesis protein (PAS8/Peroxin-6), putative [Aspergillus flavus NRRL3357]	NA
NW_002477247.1	1115232	1131437	16206	WT_vs_KOset2KOash1_peak_48	12.05	12.89	9.87	3.02	2.07e-47	2.41e-45	AFLA_004450:exon	AFLA_004450:NW_002477247.1:1115174-1131702:+:8160	AFLA_004450(gene-AFLA_004450)	NA	NA	NA	nonribosomal peptide synthase, putative [Aspergillus flavus NRRL3357]	NA
NW_002477247.1	932209	933602	1394	WT_vs_KOset2KOash1_peak_2361	8.67	9.51	6.49	3.01	0.00439	0.0104	AFLA_003860:Promoter	AFLA_003860:NW_002477247.1:934379-939598:+:-1473	AFLA_003860(gene-AFLA_003860)	NA	NA	NA	conserved hypothetical protein [Aspergillus flavus NRRL3357]	NA
NW_002477242.1	1862798	1868211	5414	WT_vs_KOset2KOash1_peak_156	10.96	11.79	8.77	3.01	5.64e-28	2.02e-26	AFLA_061750:exon	AFLA_061750:NW_002477242.1:1862862-1867979:+:2642	AFLA_061750(gene-AFLA_061750)	144;GO:0000322,cellular_component storage vacuole;GO:0000323,cellular_component lytic vacuole;GO:0000324,cellular_component fungal-type vacuole;GO:0000329,cellular_component fungal-type vacuole membrane;GO:0003674,molecular_function molecular_function;GO:0003824,molecular_function catalytic activity;GO:0005215,molecular_function transporter activity;GO:0005310,molecular_function dicarboxylic acid…	NA	NA	ABC metal ion transporter, putative [Aspergillus flavus NRRL3357]	NA
NW_002477246.1	573881	575962	2082	WT_vs_KOset2KOash1_peak_2586	9.32	10.15	7.15	3	0.0128	0.0278	AFLA_125420:exon	AFLA_125420:NW_002477246.1:574699-575758:+:222	AFLA_125420(gene-AFLA_125420)	NA	NA	NA	hypothetical protein AFLA_125420 [Aspergillus flavus NRRL3357]	NA
NW_002477240.1	1892158	1893709	1552	WT_vs_KOset2KOash1_peak_2186	9.02	9.85	6.85	3	0.00158	0.00403	AFLA_111190:exon	AFLA_111190:NW_002477240.1:1892096-1894059:-:1125	AFLA_111190(gene-AFLA_111190)	NA	NA	NA	acyl-CoA dehydrogenase, putative [Aspergillus flavus NRRL3357]	NA
NW_002477245.1	832241	834287	2047	WT_vs_KOset2KOash1_peak_1924	8.97	9.8	6.8	3	0.000323	0.000939	AFLA_092210:exon	AFLA_092210:NW_002477245.1:832228-834003:+:1036	AFLA_092210(gene-AFLA_092210)	NA	NA	NA	serine carboxypeptidase, putative [Aspergillus flavus NRRL3357]	NA
NW_002477250.1	1536103	1536974	872	WT_vs_KOset2KOash1_peak_1900	8.12	8.95	5.95	3	0.000281	0.000826	AFLA_121750:exon	AFLA_121750:NW_002477250.1:1536125-1537230:-:691	AFLA_121750(gene-AFLA_121750)	NA	NA	NA	conserved hypothetical protein [Aspergillus flavus NRRL3357]	NA
NW_002477242.1	759309	760349	1041	WT_vs_KOset2KOash1_peak_1648	8.54	9.37	6.37	3	2.06e-05	6.98e-05	AFLA_057430:exon	AFLA_057430:NW_002477242.1:758773-760279:+:1056	AFLA_057430(gene-AFLA_057430)	NA	NA	NA	conserved hypothetical protein [Aspergillus flavus NRRL3357]	NA
NW_002477238.1	3550676	3554314	3639	WT_vs_KOset2KOash1_peak_1142	9.82	10.65	7.65	3	7.48e-09	3.66e-08	AFLA_035920:exon	AFLA_035930:NW_002477238.1:3553266-3553799:-:1304	AFLA_035930(gene-AFLA_035930)	NA	NA	NA	hypothetical protein AFLA_035930 [Aspergillus flavus NRRL3357]	NA
NW_002477245.1	1222710	1224328	1619	WT_vs_KOset2KOash1_peak_877	8.99	9.82	6.83	3	1.5e-11	9.56e-11	AFLA_093590:exon	AFLA_093590:NW_002477245.1:1222670-1224278:-:759	AFLA_093590(gene-AFLA_093590)	109;GO:0002090,biological_process regulation of receptor internalization;GO:0002092,biological_process positive regulation of receptor internalization;GO:0003674,molecular_function molecular_function;GO:0005488,molecular_function binding;GO:0005515,molecular_function protein binding;GO:0005575,cellular_component cellular_component;GO:0005622,cellular_component intracellular;GO:0005623,cellular_co…	NA	NA	arrestin (or S-antigen), N-terminal domain protein [Aspergillus flavus NRRL3357]	NA
NW_002477249.1	1277592	1278963	1372	WT_vs_KOset2KOash1_peak_1826	8.43	9.26	6.27	2.99	0.000138	0.000423	AFLA_101970:intron;AFLA_101980:Promoter	AFLA_101970:NW_002477249.1:1277343-1279250:+:934	AFLA_101970(gene-AFLA_101970)	NA	NA	NA	C6 transcription factor, putative [Aspergillus flavus NRRL3357]	NA
NW_002477241.1	1086083	1088191	2109	WT_vs_KOset2KOash1_peak_1186	9.23	10.06	7.07	2.99	2.29e-08	1.08e-07	AFLA_042250:exon;AFLA_042260:Promoter	AFLA_042260:NW_002477241.1:1087545-1088283:+:-408	AFLA_042260(gene-AFLA_042260)	NA	NA	NA	conserved hypothetical protein [Aspergillus flavus NRRL3357]	NA
NW_002477237.1	2246659	2247494	836	WT_vs_KOset2KOash1_peak_1001	8.1	8.93	5.93	2.99	3.1e-10	1.73e-09	AFLA_080550:exon;AFLA_080560:Promoter	AFLA_080550:NW_002477237.1:2246301-2247725:+:775	AFLA_080550(gene-AFLA_080550)	NA	NA	NA	conserved hypothetical protein [Aspergillus flavus NRRL3357]	NA
NW_002477240.1	287404	290181	2778	WT_vs_KOset2KOash1_peak_2367	9.47	10.3	7.32	2.98	0.00445	0.0105	intergenic	AFLA_105250:NW_002477240.1:289008-289778:-:985	AFLA_105250(gene-AFLA_105250)	NA	NA	NA	hypothetical protein AFLA_105250 [Aspergillus flavus NRRL3357]	NA
NW_002477249.1	580522	585267	4746	WT_vs_KOset2KOash1_peak_1855	10.32	11.15	8.17	2.98	0.000179	0.000539	AFLA_099370:Promoter	AFLA_099370:NW_002477249.1:580682-581848:-:-1046	AFLA_099370(gene-AFLA_099370)	NA	NA	NA	cortactin-binding protein, putative [Aspergillus flavus NRRL3357]	NA
NW_002477247.1	1041009	1042187	1179	WT_vs_KOset2KOash1_peak_1533	8.35	9.18	6.2	2.98	4.94e-06	1.8e-05	AFLA_004220:exon;AFLA_004230:Promoter	AFLA_004220:NW_002477247.1:1040764-1042168:+:834	AFLA_004220(gene-AFLA_004220)	50;GO:0000166,molecular_function nucleotide binding;GO:0003674,molecular_function molecular_function;GO:0003824,molecular_function catalytic activity;GO:0005488,molecular_function binding;GO:0006082,biological_process organic acid metabolic process;GO:0006520,biological_process cellular amino acid metabolic process;GO:0006553,biological_process lysine metabolic process;GO:0006554,biological_proce…	PIPOX; sarcosine oxidase / L-pipecolate oxidase [EC:1.5.3.1 1.5.3.7]; K00306	2600031004146	FAD dependent oxidoreductase, putative [Aspergillus flavus NRRL3357]	NA
NW_002477241.1	1798371	1800170	1800	WT_vs_KOset2KOash1_peak_1342	9.51	10.34	7.35	2.98	5.03e-07	2.1e-06	AFLA_044950:Promoter;AFLA_044940:exon	AFLA_044940:NW_002477241.1:1798912-1800407:+:358	AFLA_044940(gene-AFLA_044940)	NA	NA	NA	PB1 domain protein, putative [Aspergillus flavus NRRL3357]	NA
NW_002477248.1	1856215	1857518	1304	WT_vs_KOset2KOash1_peak_547	8.51	9.33	6.35	2.98	5e-17	5.11e-16	AFLA_054500:Promoter;AFLA_054490:exon	AFLA_054490:NW_002477248.1:1855835-1857461:+:1031	AFLA_054490(gene-AFLA_054490)	NA	NA	NA	neutral amino acid permease [Aspergillus flavus NRRL3357]	NA
NW_002477238.1	112757	114204	1448	WT_vs_KOset2KOash1_peak_1835	8.21	9.03	6.07	2.97	0.000149	0.000455	AFLA_023340:exon	AFLA_023340:NW_002477238.1:109858-114170:+:3622	AFLA_023340(gene-AFLA_023340)	NA	E3.1.1.11; pectinesterase [EC:3.1.1.11]; K01051	40	pectinesterase precursor, putative [Aspergillus flavus NRRL3357]	NA
NW_002477238.1	46071	49362	3292	WT_vs_KOset2KOash1_peak_955	10.14	10.96	7.99	2.97	9.46e-11	5.54e-10	AFLA_023070:exon	AFLA_023080:NW_002477238.1:48022-49438:-:1721	AFLA_023080(gene-AFLA_023080)	NA	NA	NA	integral membrane protein TmpA [Aspergillus flavus NRRL3357]	NA
NW_002477239.1	2500183	2503697	3515	WT_vs_KOset2KOash1_peak_1958	10.58	11.4	8.44	2.96	0.0004	0.00114	AFLA_021950:exon	AFLA_021950:NW_002477239.1:2500346-2503604:-:1664	AFLA_021950(gene-AFLA_021950)	NA	NA	NA	von Willebrand and RING finger domain protein [Aspergillus flavus NRRL3357]	NA
NW_002477238.1	1925947	1930438	4492	WT_vs_KOset2KOash1_peak_1771	10.61	11.44	8.48	2.96	7.88e-05	0.000249	AFLA_029940:exon	AFLA_029940:NW_002477238.1:1927341-1929096:+:851	AFLA_029940(gene-AFLA_029940)	NA	NA	NA	capsular associated protein, putative [Aspergillus flavus NRRL3357]	NA
NW_002477246.1	80400	81649	1250	WT_vs_KOset2KOash1_peak_1129	8.31	9.13	6.17	2.96	5.64e-09	2.8e-08	AFLA_123380:exon	AFLA_123380:NW_002477246.1:80882-81188:-:163	AFLA_123380(gene-AFLA_123380)	NA	NA	NA	hypothetical protein AFLA_123380 [Aspergillus flavus NRRL3357]	NA
NW_002477251.1	475759	476888	1130	WT_vs_KOset2KOash1_peak_2447	6.92	7.75	4.8	2.95	0.00667	0.0152	AFLA_009240:exon;AFLA_009230:Promoter	AFLA_009240:NW_002477251.1:476130-477724:-:1400	AFLA_009240(gene-AFLA_009240)	NA	NA	NA	serine protein kinase, putative [Aspergillus flavus NRRL3357]	NA
NW_002477244.1	1779502	1782029	2528	WT_vs_KOset2KOash1_peak_2304	9.08	9.91	6.96	2.95	0.00316	0.00768	AFLA_070750:Promoter;AFLA_070740:Promoter	AFLA_070740:NW_002477244.1:1779467-1780336:-:-429	AFLA_070740(gene-AFLA_070740)	NA	NA	NA	hypothetical protein AFLA_070740 [Aspergillus flavus NRRL3357]	NA
NW_002477243.1	2224556	2235927	11372	WT_vs_KOset2KOash1_peak_1288	11.96	12.79	9.85	2.94	1.59e-07	6.89e-07	AFLA_139380:Promoter;AFLA_139370:Promoter	AFLA_139370:NW_002477243.1:2224289-2230136:-:-105	AFLA_139370(gene-AFLA_139370)	62;GO:0001676,biological_process long-chain fatty acid metabolic process;GO:0003674,molecular_function molecular_function;GO:0003824,molecular_function catalytic activity;GO:0004312,molecular_function fatty acid synthase activity;GO:0004314,molecular_function [acyl-carrier-protein] S-malonyltransferase activity;GO:0005575,cellular_component cellular_component;GO:0005622,cellular_component intrace…	FAS1; fatty acid synthase subunit beta, fungi type [EC:2.3.1.86]; K00668	61	aflB / fas-1 / fatty acid synthase beta subunit [Aspergillus flavus NRRL3357]	NA
NW_002477242.1	1616644	1619326	2683	WT_vs_KOset2KOash1_peak_305	9.47	10.29	7.35	2.94	3.92e-22	7.2e-21	AFLA_060810:exon	AFLA_060810:NW_002477242.1:1617659-1618172:-:187	AFLA_060810(gene-AFLA_060810)	140;GO:0000123,cellular_component histone acetyltransferase complex;GO:0000785,cellular_component chromatin;GO:0000988,molecular_function obsolete transcription factor activity, protein binding;GO:0000989,molecular_function obsolete transcription factor activity, transcription factor binding;GO:0001076,molecular_function obsolete transcription factor activity, RNA polymerase II transcription fact…	NA	NA	hypothetical protein AFLA_060810 [Aspergillus flavus NRRL3357]	NA
NW_002477237.1	4354929	4367583	12655	WT_vs_KOset2KOash1_peak_1844	11.76	12.58	9.65	2.93	0.000167	0.000507	AFLA_088460:exon;AFLA_088450:Promoter	AFLA_088460:NW_002477237.1:4360857-4363212:+:399	AFLA_088460(gene-AFLA_088460)	71;GO:0000463,biological_process maturation of LSU-rRNA from tricistronic rRNA transcript (SSU-rRNA, 5.8S rRNA, LSU-rRNA);GO:0000470,biological_process maturation of LSU-rRNA;GO:0003674,molecular_function molecular_function;GO:0003676,molecular_function nucleic acid binding;GO:0003723,molecular_function RNA binding;GO:0005488,molecular_function binding;GO:0005575,cellular_component cellular_compo…	NA	NA	ribosome biogenesis protein Erb1, putative [Aspergillus flavus NRRL3357]	NA
NW_002477249.1	917627	921363	3737	WT_vs_KOset2KOash1_peak_859	10.23	11.05	8.13	2.93	9.47e-12	6.17e-11	AFLA_100570:exon	AFLA_100570:NW_002477249.1:917765-921803:+:1730	AFLA_100570(gene-AFLA_100570)	NA	NA	NA	ankyrin repeat domain protein, putative [Aspergillus flavus NRRL3357]	NA
NW_002477240.1	17896	26513	8618	WT_vs_KOset2KOash1_peak_676	11.64	12.46	9.53	2.93	1.98e-14	1.64e-13	AFLA_104230:Promoter;AFLA_104240:Promoter;AFLA_104250:Promoter	AFLA_104230:NW_002477240.1:20243-22081:-:-123	AFLA_104230(gene-AFLA_104230)	NA	NA	NA	MFS transporter, putative [Aspergillus flavus NRRL3357]	NA
NW_002477251.1	367092	375707	8616	WT_vs_KOset2KOash1_peak_2042	11.22	12.05	9.12	2.92	0.000691	0.00189	AFLA_008850:Promoter;AFLA_008840:exon	AFLA_008850:NW_002477251.1:372916-374761:+:-1516	AFLA_008850(gene-AFLA_008850)	NA	NA	NA	conserved hypothetical protein [Aspergillus flavus NRRL3357]	NA
NW_002477239.1	690270	692710	2441	WT_vs_KOset2KOash1_peak_1746	9.8	10.62	7.7	2.91	6.37e-05	0.000204	AFLA_015390:exon	AFLA_015390:NW_002477239.1:690702-693734:-:2244	AFLA_015390(gene-AFLA_015390)	97;GO:0000272,biological_process polysaccharide catabolic process;GO:0001067,molecular_function regulatory region nucleic acid binding;GO:0003674,molecular_function molecular_function;GO:0003676,molecular_function nucleic acid binding;GO:0003677,molecular_function DNA binding;GO:0003700,molecular_function DNA-binding transcription factor activity;GO:0005488,molecular_function binding;GO:0005575,c…	NA	NA	C6 transcription factor, putative [Aspergillus flavus NRRL3357]	NA
NW_002477238.1	2170729	2172901	2173	WT_vs_KOset2KOash1_peak_1714	8.88	9.7	6.79	2.91	4.28e-05	0.00014	AFLA_030820:exon	AFLA_030820:NW_002477238.1:2170533-2172283:-:468	AFLA_030820(gene-AFLA_030820)	NA	NA	NA	MFS transporter, putative [Aspergillus flavus NRRL3357]	NA
NW_002477248.1	1141446	1143775	2330	WT_vs_KOset2KOash1_peak_1047	9.42	10.24	7.32	2.91	8.7e-10	4.65e-09	AFLA_051880:exon	AFLA_051880:NW_002477248.1:1141909-1144261:-:1650	AFLA_051880(gene-AFLA_051880)	NA	NA	NA	conserved hypothetical protein [Aspergillus flavus NRRL3357]	NA
NW_002477237.1	3857718	3862407	4690	WT_vs_KOset2KOash1_peak_701	10.57	11.39	8.48	2.91	4.23e-14	3.38e-13	AFLA_086690:exon	AFLA_086690:NW_002477237.1:3857661-3861042:+:2401	AFLA_086690(gene-AFLA_086690)	185;GO:0000122,biological_process negative regulation of transcription by RNA polymerase II;GO:0000166,molecular_function nucleotide binding;GO:0000183,biological_process chromatin silencing at rDNA;GO:0000228,cellular_component nuclear chromosome;GO:0000729,biological_process DNA double-strand break processing;GO:0000775,cellular_component chromosome, centromeric region;GO:0000785,cellular_compo…	NA	NA	SNF2 family helicase/ATPase, putative [Aspergillus flavus NRRL3357]	NA
NW_002477237.1	4348911	4353388	4478	WT_vs_KOset2KOash1_peak_344	10.48	11.3	8.39	2.91	5.39e-21	8.77e-20	AFLA_088400:Promoter	AFLA_088400:NW_002477237.1:4348907-4349939:-:-1210	AFLA_088400(gene-AFLA_088400)	NA	NA	NA	conserved hypothetical protein [Aspergillus flavus NRRL3357]	NA
NW_002477244.1	1066083	1067866	1784	WT_vs_KOset2KOash1_peak_2098	9.1	9.92	7.02	2.9	0.000947	0.00252	AFLA_068260:exon	AFLA_068260:NW_002477244.1:1065965-1068046:-:1071	AFLA_068260(gene-AFLA_068260)	53;GO:0000298,molecular_function endopolyphosphatase activity;GO:0000322,cellular_component storage vacuole;GO:0000323,cellular_component lytic vacuole;GO:0000324,cellular_component fungal-type vacuole;GO:0000329,cellular_component fungal-type vacuole membrane;GO:0003674,molecular_function molecular_function;GO:0003824,molecular_function catalytic activity;GO:0004309,molecular_function exopolypho…	NA	NA	vacuolar endopolyphosphatase, putative [Aspergillus flavus NRRL3357]	NA
NW_002477242.1	1413757	1419888	6132	WT_vs_KOset2KOash1_peak_2037	10.88	11.7	8.8	2.9	0.000675	0.00185	AFLA_060040:exon;AFLA_060050:Promoter	AFLA_060040:NW_002477242.1:1415944-1417282:-:459	AFLA_060040(gene-AFLA_060040)	NA	NA	NA	integral membrane protein [Aspergillus flavus NRRL3357]	NA
NW_002477244.1	704700	719766	15067	WT_vs_KOset2KOash1_peak_352	12.15	12.97	10.07	2.9	8.9e-21	1.41e-19	AFLA_066840:exon	AFLA_066840:NW_002477244.1:704692-716533:-:4300	AFLA_066840(gene-AFLA_066840)	NA	NA	NA	hybrid PKS/NRPS enzyme, putative [Aspergillus flavus NRRL3357]	NA
NW_002477243.1	377493	378326	834	WT_vs_KOset2KOash1_peak_2318	7.98	8.8	5.91	2.89	0.00348	0.0084	AFLA_132480:Promoter;AFLA_132490:exon;AFLA_132500:Promoter	AFLA_132480:NW_002477243.1:376076-377199:-:-710	AFLA_132480(gene-AFLA_132480)	NA	NA	NA	conserved hypothetical protein [Aspergillus flavus NRRL3357]	NA
NW_002477239.1	289597	292824	3228	WT_vs_KOset2KOash1_peak_2153	10.02	10.84	7.95	2.89	0.00135	0.0035	AFLA_013890:exon	AFLA_013890:NW_002477239.1:289922-291290:+:1288	AFLA_013890(gene-AFLA_013890)	NA	NA	NA	C2H2 transcription factor, putative [Aspergillus flavus NRRL3357]	NA
NW_002477239.1	617103	618390	1288	WT_vs_KOset2KOash1_peak_2144	8.22	9.04	6.15	2.89	0.00126	0.00329	AFLA_015130:exon	AFLA_015130:NW_002477239.1:616236-617827:+:1510	AFLA_015130(gene-AFLA_015130)	NA	NA	NA	conserved hypothetical protein [Aspergillus flavus NRRL3357]	NA
NW_002477250.1	1108266	1109809	1544	WT_vs_KOset2KOash1_peak_1534	9.02	9.83	6.95	2.89	5.08e-06	1.85e-05	AFLA_119880:Promoter;AFLA_119890:exon	AFLA_119880:NW_002477250.1:1108343-1108892:-:-145	AFLA_119880(gene-AFLA_119880)	NA	NA	NA	hypothetical protein AFLA_119880 [Aspergillus flavus NRRL3357]	NA
NW_002477245.1	1262024	1279799	17776	WT_vs_KOset2KOash1_peak_1469	12.57	13.39	10.5	2.89	2.24e-06	8.54e-06	intergenic	AFLA_093750:NW_002477245.1:1261778-1268398:-:-2513	AFLA_093750(gene-AFLA_093750)	140;GO:0000723,biological_process telomere maintenance;GO:0003674,molecular_function molecular_function;GO:0003676,molecular_function nucleic acid binding;GO:0003677,molecular_function DNA binding;GO:0003824,molecular_function catalytic activity;GO:0004672,molecular_function protein kinase activity;GO:0004674,molecular_function protein serine/threonine kinase activity;GO:0005488,molecular_functio…	ATM, TEL1; serine-protein kinase ATM [EC:2.7.11.1]; K04728	3440	phosphotidylinositol kinase Tel1, putative [Aspergillus flavus NRRL3357]	NA
NW_002477241.1	1959598	1961782	2185	WT_vs_KOset2KOash1_peak_2492	9.28	10.1	7.22	2.88	0.00807	0.0181	AFLA_045560:exon;AFLA_045550:Promoter	AFLA_045560:NW_002477241.1:1959837-1961722:+:853	AFLA_045560(gene-AFLA_045560)	NA	NA	NA	carboxylic acid transport protein [Aspergillus flavus NRRL3357]	NA
NW_002477237.1	1379299	1382141	2843	WT_vs_KOset2KOash1_peak_209	9.65	10.46	7.59	2.88	2.6e-25	6.95e-24	AFLA_077430:exon	AFLA_077430:NW_002477237.1:1378868-1381322:+:1852	AFLA_077430(gene-AFLA_077430)	NA	NA	NA	hypothetical protein AFLA_077430 [Aspergillus flavus NRRL3357]	NA
NW_002477246.1	896398	897941	1544	WT_vs_KOset2KOash1_peak_2185	8.88	9.69	6.82	2.87	0.00158	0.00403	AFLA_126620:intron	AFLA_126620:NW_002477246.1:896790-898295:-:1125	AFLA_126620(gene-AFLA_126620)	NA	NA	NA	cytochrome P450, putative [Aspergillus flavus NRRL3357]	NA
NW_002477237.1	1077641	1079268	1628	WT_vs_KOset2KOash1_peak_1451	8.49	9.3	6.43	2.87	1.87e-06	7.22e-06	AFLA_076360:exon;AFLA_076370:Promoter	AFLA_076370:NW_002477237.1:1079833-1080817:+:-1378	AFLA_076370(gene-AFLA_076370)	NA	NA	NA	ankyrin repeat-containing protein, putative [Aspergillus flavus NRRL3357]	NA
NW_002477248.1	53662	56468	2807	WT_vs_KOset2KOash1_peak_1150	9.98	10.79	7.92	2.87	8.79e-09	4.27e-08	AFLA_048170:exon	AFLA_048170:NW_002477248.1:53549-55891:+:1516	AFLA_048170(gene-AFLA_048170)	80;GO:0002181,biological_process cytoplasmic translation;GO:0002184,biological_process cytoplasmic translational termination;GO:0003674,molecular_function molecular_function;GO:0003676,molecular_function nucleic acid binding;GO:0003723,molecular_function RNA binding;GO:0003729,molecular_function mRNA binding;GO:0003747,molecular_function translation release factor activity;GO:0005488,molecular_fu…	ETF1, ERF1; peptide chain release factor subunit 1; K03265	3015	peptide chain release factor eRF/aRF, subunit 1 [Aspergillus flavus NRRL3357]	NA
NW_002477242.1	1524550	1526682	2133	WT_vs_KOset2KOash1_peak_803	9.39	10.2	7.33	2.87	1.27e-12	8.85e-12	intergenic	AFLA_060440:NW_002477242.1:1525722-1527060:-:1444	AFLA_060440(gene-AFLA_060440)	NA	NA	NA	hypothetical protein AFLA_060440 [Aspergillus flavus NRRL3357]	NA
NW_002477247.1	344789	346121	1333	WT_vs_KOset2KOash1_peak_1441	8.57	9.39	6.53	2.86	1.62e-06	6.3e-06	AFLA_001800:Promoter;AFLA_001810:exon	AFLA_001810:NW_002477247.1:344800-346700:+:655	AFLA_001810(gene-AFLA_001810)	NA	NA	NA	conserved hypothetical protein [Aspergillus flavus NRRL3357]	NA
NW_002477246.1	1514630	1516637	2008	WT_vs_KOset2KOash1_peak_933	9.45	10.26	7.4	2.86	5.51e-11	3.3e-10	AFLA_128730:exon;AFLA_128740:Promoter	AFLA_128730:NW_002477246.1:1514700-1517111:-:1477	AFLA_128730(gene-AFLA_128730)	68;GO:0000460,biological_process maturation of 5.8S rRNA;GO:0000463,biological_process maturation of LSU-rRNA from tricistronic rRNA transcript (SSU-rRNA, 5.8S rRNA, LSU-rRNA);GO:0000466,biological_process maturation of 5.8S rRNA from tricistronic rRNA transcript (SSU-rRNA, 5.8S rRNA, LSU-rRNA);GO:0000470,biological_process maturation of LSU-rRNA;GO:0003674,molecular_function molecular_function;G…	NA	NA	ATP dependent RNA helicase, putative [Aspergillus flavus NRRL3357]	NA
NW_002477248.1	477074	481242	4169	WT_vs_KOset2KOash1_peak_20	10.44	11.25	8.4	2.86	1.81e-72	5.06e-70	AFLA_049650:Promoter	AFLA_049650:NW_002477248.1:480156-481202:+:-998	AFLA_049650(gene-AFLA_049650)	NA	NA	NA	conserved hypothetical protein [Aspergillus flavus NRRL3357]	NA
NW_002477249.1	1369395	1370665	1271	WT_vs_KOset2KOash1_peak_2433	8.75	9.56	6.71	2.85	0.00632	0.0145	AFLA_102360:exon;AFLA_102370:Promoter	AFLA_102360:NW_002477249.1:1369258-1370604:+:772	AFLA_102360(gene-AFLA_102360)	NA	NA	NA	conserved hypothetical protein [Aspergillus flavus NRRL3357]	NA
NW_002477237.1	2951593	2954380	2788	WT_vs_KOset2KOash1_peak_2267	9.81	10.62	7.77	2.85	0.00244	0.00601	AFLA_083300:intron	AFLA_083300:NW_002477237.1:2951100-2954074:+:1886	AFLA_083300(gene-AFLA_083300)	NA	malZ; alpha-glucosidase [EC:3.2.1.20]; K01187	5200500	alpha-glucosidase, putative [Aspergillus flavus NRRL3357]	NA
NW_002477237.1	1952094	1953263	1170	WT_vs_KOset2KOash1_peak_2196	7.87	8.69	5.83	2.85	0.00169	0.0043	AFLA_079600:exon;AFLA_079590:Promoter;AFLA_079580:Promoter	AFLA_079600:NW_002477237.1:1952170-1953380:-:701	AFLA_079600(gene-AFLA_079600)	NA	IAL; isopenicillin-N N-acyltransferase like protein; K19200	311	acyl-CoA:6-aminopenicillanic-acid-acyltransferase, putative [Aspergillus flavus NRRL3357]	NA
NW_002477240.1	725588	729626	4039	WT_vs_KOset2KOash1_peak_2192	9.83	10.65	7.8	2.85	0.00161	0.0041	AFLA_106920:exon	AFLA_106920:NW_002477240.1:725644-727890:+:1963	AFLA_106920(gene-AFLA_106920)	NA	NA	NA	conserved hypothetical protein [Aspergillus flavus NRRL3357]	NA
NW_002477247.1	105594	108309	2716	WT_vs_KOset2KOash1_peak_1964	9.31	10.13	7.29	2.84	0.000419	0.00119	AFLA_000860:exon	AFLA_000860:NW_002477247.1:105552-107622:+:1399	AFLA_000860(gene-AFLA_000860)	NA	NA	NA	tripeptidyl peptidase A [Aspergillus flavus NRRL3357]	NA
NW_002477248.1	1362669	1368987	6319	WT_vs_KOset2KOash1_peak_1221	11.18	11.99	9.15	2.84	3.66e-08	1.67e-07	AFLA_052640:three_prime_UTR;AFLA_052640:exon	AFLA_052650:NW_002477248.1:1366822-1367183:-:1355	AFLA_052650(gene-AFLA_052650)	124;GO:0000723,biological_process telomere maintenance;GO:0000956,biological_process nuclear-transcribed mRNA catabolic process;GO:0003674,molecular_function molecular_function;GO:0003676,molecular_function nucleic acid binding;GO:0003677,molecular_function DNA binding;GO:0003697,molecular_function single-stranded DNA binding;GO:0003723,molecular_function RNA binding;GO:0003729,molecular_function…	NA	NA	hypothetical protein AFLA_052650 [Aspergillus flavus NRRL3357]	NA
NW_002477243.1	867749	876416	8668	WT_vs_KOset2KOash1_peak_1605	11.43	12.24	9.41	2.83	1.32e-05	4.6e-05	AFLA_134280:exon;AFLA_134290:Promoter	AFLA_134280:NW_002477243.1:870388-873222:-:1139	AFLA_134280(gene-AFLA_134280)	109;GO:0000003,biological_process reproduction;GO:0000226,biological_process microtubule cytoskeleton organization;GO:0000278,biological_process mitotic cell cycle;GO:0000280,biological_process nuclear division;GO:0000923,cellular_component equatorial microtubule organizing center;GO:0000928,cellular_component gamma-tubulin small complex, spindle pole body;GO:0000930,cellular_component gamma-tubu…	NA	NA	spindle pole body component (Alp4), putative [Aspergillus flavus NRRL3357]	NA
NW_002477249.1	1730053	1732821	2769	WT_vs_KOset2KOash1_peak_1427	9.92	10.73	7.9	2.83	1.31e-06	5.13e-06	AFLA_103790:exon	AFLA_103790:NW_002477249.1:1729278-1732751:+:2159	AFLA_103790(gene-AFLA_103790)	67;GO:0000148,cellular_component 1,3-beta-D-glucan synthase complex;GO:0000278,biological_process mitotic cell cycle;GO:0000281,biological_process mitotic cytokinesis;GO:0000910,biological_process cytokinesis;GO:0000917,biological_process division septum assembly;GO:0000935,cellular_component division septum;GO:0005575,cellular_component cellular_component;GO:0005623,cellular_component cell;GO:00…	NA	NA	chitin synthase activator (Chs3), putative [Aspergillus flavus NRRL3357]	NA
NW_002477242.1	2042423	2043857	1435	WT_vs_KOset2KOash1_peak_1414	8.01	8.82	5.99	2.83	1.16e-06	4.59e-06	AFLA_062340:Promoter	AFLA_062340:NW_002477242.1:2040788-2041890:-:-1250	AFLA_062340(gene-AFLA_062340)	NA	NA	NA	dioxygenase, putative [Aspergillus flavus NRRL3357]	NA
NW_002477239.1	56534	58153	1620	WT_vs_KOset2KOash1_peak_363	9.1	9.91	7.08	2.83	1.35e-20	2.09e-19	AFLA_013050:Promoter;AFLA_013060:Promoter	AFLA_013050:NW_002477239.1:57559-58165:+:-215	AFLA_013050(gene-AFLA_013050)	NA	NA	NA	conserved hypothetical protein [Aspergillus flavus NRRL3357]	NA
NW_002477250.1	83275	97164	13890	WT_vs_KOset2KOash1_peak_1789	11.65	12.46	9.63	2.82	9.04e-05	0.000283	intergenic	AFLA_116100:NW_002477250.1:90390-91917:-:1697	AFLA_116100(gene-AFLA_116100)	NA	NA	NA	MFS multidrug transporter, putative [Aspergillus flavus NRRL3357]	NA
NW_002477241.1	1695240	1706585	11346	WT_vs_KOset2KOash1_peak_1783	11.8	12.61	9.78	2.82	8.82e-05	0.000276	AFLA_044590:exon	AFLA_044590:NW_002477241.1:1698566-1702106:-:1193	AFLA_044590(gene-AFLA_044590)	102;GO:0000166,molecular_function nucleotide binding;GO:0001882,molecular_function nucleoside binding;GO:0001883,molecular_function purine nucleoside binding;GO:0003674,molecular_function molecular_function;GO:0005049,molecular_function nuclear export signal receptor activity;GO:0005215,molecular_function transporter activity;GO:0005488,molecular_function binding;GO:0005525,molecular_function GTP…	NA	NA	nonsense-mediated mRNA decay protein (Nmd5), putative [Aspergillus flavus NRRL3357]	NA
NW_002477240.1	2512973	2514390	1418	WT_vs_KOset2KOash1_peak_1563	7.99	8.8	5.97	2.82	7.84e-06	2.81e-05	AFLA_113540:Promoter;AFLA_113530:exon	AFLA_113530:NW_002477240.1:2512891-2514371:+:790	AFLA_113530(gene-AFLA_113530)	NA	NA	NA	carboxylesterase, type B, putative [Aspergillus flavus NRRL3357]	NA
NW_002477241.1	2067978	2070697	2720	WT_vs_KOset2KOash1_peak_1525	9.73	10.54	7.72	2.82	4.29e-06	1.57e-05	AFLA_045960:exon	AFLA_045960:NW_002477241.1:2068431-2072025:+:906	AFLA_045960(gene-AFLA_045960)	NA	NA	NA	DUF221 domain protein, putative [Aspergillus flavus NRRL3357]	NA
NW_002477244.1	500975	502368	1394	WT_vs_KOset2KOash1_peak_1410	8.94	9.75	6.93	2.82	1.12e-06	4.44e-06	AFLA_066160:Promoter;AFLA_066170:exon	AFLA_066170:NW_002477244.1:500688-502101:+:983	AFLA_066170(gene-AFLA_066170)	NA	NA	NA	conserved hypothetical protein [Aspergillus flavus NRRL3357]	NA
NW_002477241.1	266598	268727	2130	WT_vs_KOset2KOash1_peak_414	9.18	9.99	7.17	2.82	1.25e-19	1.69e-18	AFLA_039090:Promoter	AFLA_039090:NW_002477241.1:267945-268755:+:-282	AFLA_039090(gene-AFLA_039090)	NA	NA	NA	conserved hypothetical protein [Aspergillus flavus NRRL3357]	NA
NW_002477251.1	1229717	1232536	2820	WT_vs_KOset2KOash1_peak_312	9.51	10.31	7.49	2.82	6.92e-22	1.24e-20	AFLA_012070:exon	AFLA_012070:NW_002477251.1:1229581-1231168:+:1545	AFLA_012070(gene-AFLA_012070)	NA	betB, gbsA; betaine-aldehyde dehydrogenase [EC:1.2.1.8]; K00130	260	betaine aldehyde dehydrogenase (BadH), putative [Aspergillus flavus NRRL3357]	NA
NW_002477246.1	1595139	1603284	8146	WT_vs_KOset2KOash1_peak_2	11.3	12.11	9.29	2.82	5.58e-115	1.56e-111	AFLA_129100:Promoter	AFLA_129100:NW_002477246.1:1599504-1602126:+:-292	AFLA_129100(gene-AFLA_129100)	86;GO:0000003,biological_process reproduction;GO:0000272,biological_process polysaccharide catabolic process;GO:0000746,biological_process conjugation;GO:0000747,biological_process conjugation with cellular fusion;GO:0000935,cellular_component division septum;GO:0003674,molecular_function molecular_function;GO:0003824,molecular_function catalytic activity;GO:0004338,molecular_function glucan exo-…	E3.2.1.58; glucan 1,3-beta-glucosidase [EC:3.2.1.58]; K01210	500	exo-beta-1,3-glucanase, putative [Aspergillus flavus NRRL3357]	NA
NW_002477249.1	1661837	1664437	2601	WT_vs_KOset2KOash1_peak_1818	9.6	10.41	7.59	2.81	0.00013	0.000399	AFLA_103550:Promoter;AFLA_103560:exon	AFLA_103560:NW_002477249.1:1662041-1664177:+:1096	AFLA_103560(gene-AFLA_103560)	NA	NA	NA	conserved hypothetical protein [Aspergillus flavus NRRL3357]	NA
NW_002477240.1	1486807	1490808	4002	WT_vs_KOset2KOash1_peak_2038	9.91	10.72	7.92	2.8	0.000678	0.00186	AFLA_109730:exon	AFLA_109730:NW_002477240.1:1488679-1489802:-:994	AFLA_109730(gene-AFLA_109730)	NA	NA	NA	hypothetical protein AFLA_109730 [Aspergillus flavus NRRL3357]	NA
NW_002477250.1	405069	415093	10025	WT_vs_KOset2KOash1_peak_1934	11.14	11.95	9.15	2.8	0.000353	0.00102	AFLA_117280:Promoter;AFLA_117290:exon	AFLA_117290:NW_002477250.1:408880-415154:+:1201	AFLA_117290(gene-AFLA_117290)	NA	FAS1; fatty acid synthase subunit beta, fungi type [EC:2.3.1.86]; K00668	61	fatty acid synthase subunit beta, putative [Aspergillus flavus NRRL3357]	NA
NW_002477244.1	830238	836195	5958	WT_vs_KOset2KOash1_peak_1571	10.41	11.22	8.42	2.8	8.31e-06	2.96e-05	AFLA_067350:exon;AFLA_067330:Promoter;AFLA_067340:Promoter	AFLA_067340:NW_002477244.1:831720-832801:-:-415	AFLA_067340(gene-AFLA_067340)	NA	NA	NA	conserved hypothetical protein [Aspergillus flavus NRRL3357]	NA
NW_002477238.1	3614266	3616599	2334	WT_vs_KOset2KOash1_peak_2115	9.62	10.42	7.64	2.79	0.00105	0.00277	AFLA_036140:exon	AFLA_036140:NW_002477238.1:3614457-3616274:-:841	AFLA_036140(gene-AFLA_036140)	51;GO:0000122,biological_process negative regulation of transcription by RNA polymerase II;GO:0005575,cellular_component cellular_component;GO:0005622,cellular_component intracellular;GO:0005623,cellular_component cell;GO:0005737,cellular_component cytoplasm;GO:0006355,biological_process regulation of transcription, DNA-templated;GO:0006357,biological_process regulation of transcription by RNA po…	NA	NA	conserved hypothetical protein [Aspergillus flavus NRRL3357]	NA
NW_002477250.1	663623	667683	4061	WT_vs_KOset2KOash1_peak_498	10.28	11.09	8.3	2.79	5.81e-18	6.52e-17	intergenic	AFLA_118240:NW_002477250.1:665947-666890:-:1237	AFLA_118240(gene-AFLA_118240)	NA	NA	NA	alpha methylacyl-CoA racemase, putative [Aspergillus flavus NRRL3357]	NA
NW_002477238.1	659385	662061	2677	WT_vs_KOset2KOash1_peak_115	9.61	10.41	7.62	2.79	3.66e-31	1.78e-29	AFLA_025430:exon	AFLA_025430:NW_002477238.1:659626-662197:-:1474	AFLA_025430(gene-AFLA_025430)	139;GO:0000272,biological_process polysaccharide catabolic process;GO:0000429,biological_process carbon catabolite regulation of transcription from RNA polymerase II promoter;GO:0000436,biological_process carbon catabolite activation of transcription from RNA polymerase II promoter;GO:0000976,molecular_function transcription regulatory region sequence-specific DNA binding;GO:0000977,molecular_fun…	NA	NA	C6 transcription factor, putative [Aspergillus flavus NRRL3357]	NA
NW_002477250.1	1431536	1432123	588	WT_vs_KOset2KOash1_peak_2172	7.37	8.17	5.39	2.78	0.00147	0.00378	AFLA_121280:Promoter;AFLA_121300:Promoter;AFLA_121290:exon	AFLA_121280:NW_002477250.1:1430593-1431018:-:-811	AFLA_121280(gene-AFLA_121280)	NA	NA	NA	conserved hypothetical protein [Aspergillus flavus NRRL3357]	NA
NW_002477241.1	1502442	1503431	990	WT_vs_KOset2KOash1_peak_2160	8.45	9.26	6.48	2.78	0.00139	0.00361	AFLA_043910:Promoter;AFLA_043900:exon	AFLA_043900:NW_002477241.1:1502439-1504239:-:1302	AFLA_043900(gene-AFLA_043900)	NA	NA	NA	conserved hypothetical protein [Aspergillus flavus NRRL3357]	NA
NW_002477240.1	2220579	2222924	2346	WT_vs_KOset2KOash1_peak_1373	9.89	10.7	7.91	2.78	6.61e-07	2.69e-06	AFLA_112560:exon	AFLA_112560:NW_002477240.1:2220725-2222611:-:859	AFLA_112560(gene-AFLA_112560)	24;GO:0005575,cellular_component cellular_component;GO:0005622,cellular_component intracellular;GO:0005623,cellular_component cell;GO:0005634,cellular_component nucleus;GO:0007154,biological_process cell communication;GO:0007165,biological_process signal transduction;GO:0008150,biological_process biological_process;GO:0009987,biological_process cellular process;GO:0019932,biological_process secon…	NA	NA	cAMP-mediated signaling protein Sok1, putative [Aspergillus flavus NRRL3357]	NA
NW_002477250.1	677662	682057	4396	WT_vs_KOset2KOash1_peak_560	9.95	10.75	7.97	2.78	8.03e-17	8.01e-16	AFLA_118300:Promoter	AFLA_118300:NW_002477250.1:680062-682184:+:-202	AFLA_118300(gene-AFLA_118300)	NA	NA	NA	C6 transcription factor, putative [Aspergillus flavus NRRL3357]	NA
NW_002477240.1	2457075	2460367	3293	WT_vs_KOset2KOash1_peak_67	10.19	10.99	8.23	2.77	4.21e-40	3.51e-38	AFLA_113370:Promoter	AFLA_113370:NW_002477240.1:2459728-2460043:+:-1007	AFLA_113370(gene-AFLA_113370)	74;GO:0005575,cellular_component cellular_component;GO:0005622,cellular_component intracellular;GO:0005623,cellular_component cell;GO:0005634,cellular_component nucleus;GO:0005654,cellular_component nucleoplasm;GO:0005737,cellular_component cytoplasm;GO:0005739,cellular_component mitochondrion;GO:0006139,biological_process nucleobase-containing compound metabolic process;GO:0006351,biological_pro…	NA	NA	RNA polymerase II mediator complex subunit Nut1, putative [Aspergillus flavus NRRL3357]	NA
NW_002477247.1	962081	966144	4064	WT_vs_KOset2KOash1_peak_1705	9.28	10.08	7.33	2.75	3.93e-05	0.000129	AFLA_003930:exon	AFLA_003930:NW_002477247.1:963035-964294:-:181	AFLA_003930(gene-AFLA_003930)	NA	SUOX; sulfite oxidase [EC:1.8.3.1]; K00387	920	sulfite oxidase, putative [Aspergillus flavus NRRL3357]	NA
NW_002477238.1	1124362	1125081	720	WT_vs_KOset2KOash1_peak_1430	7.4	8.2	5.45	2.75	1.43e-06	5.6e-06	AFLA_027040:Promoter;AFLA_027050:exon	AFLA_027050:NW_002477238.1:1123615-1125277:-:555	AFLA_027050(gene-AFLA_027050)	NA	metB; cystathionine gamma-synthase [EC:2.5.1.48]; K01739	2700045000920	cystathionine gamma-synthase, putative [Aspergillus flavus NRRL3357]	NA
NW_002477243.1	2247953	2253176	5224	WT_vs_KOset2KOash1_peak_1172	11.05	11.85	9.1	2.75	1.71e-08	8.16e-08	AFLA_139420:Promoter;AFLA_139440:Promoter	AFLA_139420:NW_002477243.1:2248241-2250462:-:-102	AFLA_139420(gene-AFLA_139420)	NA	NA	NA	aflT / aflT / transmembrane protein [Aspergillus flavus NRRL3357]	NA
NW_002477239.1	1410910	1414067	3158	WT_vs_KOset2KOash1_peak_708	9.44	10.24	7.49	2.75	5.23e-14	4.13e-13	AFLA_018000:intron	AFLA_018000:NW_002477239.1:1410976-1412928:-:439	AFLA_018000(gene-AFLA_018000)	144;GO:0000022,biological_process mitotic spindle elongation;GO:0000070,biological_process mitotic sister chromatid segregation;GO:0000075,biological_process cell cycle checkpoint;GO:0000226,biological_process microtubule cytoskeleton organization;GO:0000278,biological_process mitotic cell cycle;GO:0000280,biological_process nuclear division;GO:0000281,biological_process mitotic cytokinesis;GO:00…	NA	NA	gamma tubulin MipA, putative [Aspergillus flavus NRRL3357]	NA
NW_002477246.1	563645	564426	782	WT_vs_KOset2KOash1_peak_1885	7.08	7.88	5.14	2.74	0.000237	0.000702	intergenic	AFLA_125390:NW_002477246.1:565882-566510:-:2474	AFLA_125390(gene-AFLA_125390)	NA	NA	NA	conserved hypothetical protein [Aspergillus flavus NRRL3357]	NA
NW_002477247.1	1534432	1535400	969	WT_vs_KOset2KOash1_peak_1532	7.76	8.56	5.82	2.74	4.93e-06	1.8e-05	AFLA_005700:exon	AFLA_005700:NW_002477247.1:1533941-1535872:+:975	AFLA_005700(gene-AFLA_005700)	NA	NA	NA	aromatic amino acid aminotransferase, putative [Aspergillus flavus NRRL3357]	NA
NW_002477237.1	409486	410497	1012	WT_vs_KOset2KOash1_peak_750	8.24	9.03	6.3	2.74	2.68e-13	2e-12	AFLA_073790:Promoter;AFLA_073770:Promoter;AFLA_073780:exon	AFLA_073780:NW_002477237.1:409330-410787:-:795	AFLA_073780(gene-AFLA_073780)	NA	NA	NA	conserved hypothetical protein [Aspergillus flavus NRRL3357]	NA
NW_002477249.1	1248646	1251747	3102	WT_vs_KOset2KOash1_peak_93	10.13	10.93	8.19	2.74	1.31e-35	7.9e-34	intergenic	AFLA_101870:NW_002477249.1:1248814-1250093:+:1382	AFLA_101870(gene-AFLA_101870)	NA	NA	NA	conserved hypothetical protein [Aspergillus flavus NRRL3357]	NA
NW_002477237.1	539709	543451	3743	WT_vs_KOset2KOash1_peak_76	10.24	11.04	8.3	2.74	3.64e-38	2.68e-36	AFLA_074220:exon	AFLA_074220:NW_002477237.1:540733-544070:-:2490	AFLA_074220(gene-AFLA_074220)	NA	UBE2Q; ubiquitin-conjugating enzyme E2 Q [EC:2.3.2.23]; K10582	4120	ubiquitin conjugating enzyme, putative [Aspergillus flavus NRRL3357]	NA
NW_002477244.1	1728638	1729770	1133	WT_vs_KOset2KOash1_peak_2751	8.53	9.33	6.6	2.73	0.023	0.0468	AFLA_070580:Promoter;AFLA_070590:Promoter	AFLA_070580:NW_002477244.1:1727562-1728259:-:-945	AFLA_070580(gene-AFLA_070580)	NA	NA	NA	conserved hypothetical protein [Aspergillus flavus NRRL3357]	NA
NW_002477245.1	1902974	1905733	2760	WT_vs_KOset2KOash1_peak_2550	9.17	9.97	7.24	2.73	0.0109	0.024	AFLA_096230:Promoter	AFLA_096230:NW_002477245.1:1902533-1903330:-:-1023	AFLA_096230(gene-AFLA_096230)	NA	NA	NA	conserved hypothetical protein [Aspergillus flavus NRRL3357]	NA
NW_002477248.1	566903	571378	4476	WT_vs_KOset2KOash1_peak_1338	10.27	11.07	8.34	2.73	4.66e-07	1.95e-06	AFLA_049910:exon	AFLA_049910:NW_002477248.1:566900-569327:-:186	AFLA_049910(gene-AFLA_049910)	NA	NA	NA	conserved hypothetical protein [Aspergillus flavus NRRL3357]	NA
NW_002477239.1	1212044	1213878	1835	WT_vs_KOset2KOash1_peak_1251	9.08	9.87	7.14	2.73	7.59e-08	3.39e-07	AFLA_017350:exon	AFLA_017350:NW_002477239.1:1211725-1213997:-:1036	AFLA_017350(gene-AFLA_017350)	NA	NA	NA	conserved hypothetical protein [Aspergillus flavus NRRL3357]	NA
NW_002477237.1	1655455	1657641	2187	WT_vs_KOset2KOash1_peak_1642	9.71	10.51	7.79	2.72	1.97e-05	6.72e-05	AFLA_078500:exon	AFLA_078500:NW_002477237.1:1655181-1657138:+:1367	AFLA_078500(gene-AFLA_078500)	NA	NA	NA	bZIP transcription factor, putative [Aspergillus flavus NRRL3357]	NA
NW_002477249.1	36323	38358	2036	WT_vs_KOset2KOash1_peak_1464	9.37	10.16	7.45	2.72	2.14e-06	8.16e-06	AFLA_097230:exon;AFLA_097220:Promoter	AFLA_097230:NW_002477249.1:36187-38257:+:1153	AFLA_097230(gene-AFLA_097230)	NA	NA	NA	dipeptidyl peptidase IV, putative [Aspergillus flavus NRRL3357]	NA
NW_002477242.1	576530	579598	3069	WT_vs_KOset2KOash1_peak_1176	10.08	10.88	8.16	2.72	1.8e-08	8.55e-08	intergenic	AFLA_056750:NW_002477242.1:578137-579490:-:1426	AFLA_056750(gene-AFLA_056750)	68;GO:0000050,biological_process urea cycle;GO:0003674,molecular_function molecular_function;GO:0003824,molecular_function catalytic activity;GO:0004088,molecular_function carbamoyl-phosphate synthase (glutamine-hydrolyzing) activity;GO:0005575,cellular_component cellular_component;GO:0005622,cellular_component intracellular;GO:0005623,cellular_component cell;GO:0005737,cellular_component cytopla…	carA, CPA1; carbamoyl-phosphate synthase small subunit [EC:6.3.5.5]; K01956	24000250	carbamoyl-phosphate synthase, small subunit [Aspergillus flavus NRRL3357]	NA
NW_002477243.1	1973726	1975338	1613	WT_vs_KOset2KOash1_peak_1006	8.73	9.53	6.81	2.72	3.47e-10	1.93e-09	AFLA_138280:exon	AFLA_138280:NW_002477243.1:1973247-1975662:+:1285	AFLA_138280(gene-AFLA_138280)	NA	NA	NA	alpha-xylosidase, putative [Aspergillus flavus NRRL3357]	NA
NW_002477247.1	221482	223648	2167	WT_vs_KOset2KOash1_peak_343	9.78	10.58	7.86	2.72	5.33e-21	8.69e-20	AFLA_001290:Promoter;AFLA_001300:intron	AFLA_001290:NW_002477247.1:221610-222189:-:-376	AFLA_001290(gene-AFLA_001290)	56;GO:0000322,cellular_component storage vacuole;GO:0000323,cellular_component lytic vacuole;GO:0000324,cellular_component fungal-type vacuole;GO:0003674,molecular_function molecular_function;GO:0005215,molecular_function transporter activity;GO:0005575,cellular_component cellular_component;GO:0005622,cellular_component intracellular;GO:0005623,cellular_component cell;GO:0005737,cellular_componen…	NA	NA	oligopeptide transporter, putative [Aspergillus flavus NRRL3357]	NA
NW_002477243.1	525247	532370	7124	WT_vs_KOset2KOash1_peak_251	11.21	12.01	9.29	2.72	1.33e-23	2.97e-22	AFLA_133000:exon	AFLA_133000:NW_002477243.1:526675-532900:+:2133	AFLA_133000(gene-AFLA_133000)	101;GO:0000244,biological_process spliceosomal tri-snRNP complex assembly;GO:0000245,biological_process spliceosomal complex assembly;GO:0000350,biological_process generation of catalytic spliceosome for second transesterification step;GO:0000375,biological_process RNA splicing, via transesterification reactions;GO:0000377,biological_process RNA splicing, via transesterification reactions with bu…	PRPF8, PRP8; pre-mRNA-processing factor 8; K12856	3040	pre-mRNA splicing factor (Prp8), putative [Aspergillus flavus NRRL3357]	NA
NW_002477247.1	1295079	1296553	1475	WT_vs_KOset2KOash1_peak_2642	9.07	9.87	7.15	2.71	0.0161	0.034	AFLA_004980:exon	AFLA_004980:NW_002477247.1:1294918-1296391:+:898	AFLA_004980(gene-AFLA_004980)	NA	NA	NA	conserved hypothetical protein [Aspergillus flavus NRRL3357]	NA
NW_002477245.1	133043	134104	1062	WT_vs_KOset2KOash1_peak_1298	8.18	8.97	6.27	2.71	1.97e-07	8.5e-07	AFLA_089570:exon;AFLA_089580:Promoter	AFLA_089570:NW_002477245.1:133004-134284:+:569	AFLA_089570(gene-AFLA_089570)	NA	NA	NA	2,3-diketo-5-methylthio-1-phosphopentane phosphatase, putative [Aspergillus flavus NRRL3357]	NA
NW_002477248.1	83472	85992	2521	WT_vs_KOset2KOash1_peak_2076	9.85	10.64	7.94	2.7	0.000861	0.00232	AFLA_048300:exon	AFLA_048300:NW_002477248.1:83995-88473:+:737	AFLA_048300(gene-AFLA_048300)	NA	NA	NA	CorA family metal ion transporter, putative [Aspergillus flavus NRRL3357]	NA
NW_002477237.1	977177	981020	3844	WT_vs_KOset2KOash1_peak_1665	9.9	10.69	7.99	2.7	2.32e-05	7.8e-05	AFLA_076010:exon	AFLA_076010:NW_002477237.1:977010-981406:-:2307	AFLA_076010(gene-AFLA_076010)	NA	NA	NA	zinc finger protein, putative [Aspergillus flavus NRRL3357]	NA
NW_002477240.1	272572	278343	5772	WT_vs_KOset2KOash1_peak_1678	10.55	11.35	8.65	2.69	2.9e-05	9.68e-05	AFLA_105190:exon	AFLA_105200:NW_002477240.1:276382-278386:-:2928	AFLA_105200(gene-AFLA_105200)	22;GO:0000272,biological_process polysaccharide catabolic process;GO:0003674,molecular_function molecular_function;GO:0003824,molecular_function catalytic activity;GO:0004553,molecular_function hydrolase activity, hydrolyzing O-glycosyl compounds;GO:0005975,biological_process carbohydrate metabolic process;GO:0005976,biological_process polysaccharide metabolic process;GO:0008150,biological_proces…	NA	NA	GPI anchored endo-1,3(4)-beta-glucanase, putative [Aspergillus flavus NRRL3357]	NA
NW_002477242.1	1424035	1431732	7698	WT_vs_KOset2KOash1_peak_582	11.1	11.89	9.2	2.69	2.46e-16	2.37e-15	AFLA_060080:exon	AFLA_060080:NW_002477242.1:1426641-1432029:-:4145	AFLA_060080(gene-AFLA_060080)	NA	NA	NA	ABC transporter, putative [Aspergillus flavus NRRL3357]	NA
NW_002477241.1	1842773	1844968	2196	WT_vs_KOset2KOash1_peak_161	9.77	10.57	7.88	2.69	1.59e-27	5.51e-26	AFLA_045100:exon;AFLA_045110:Promoter	AFLA_045100:NW_002477241.1:1843195-1844695:+:675	AFLA_045100(gene-AFLA_045100)	NA	NA	NA	conserved hypothetical protein [Aspergillus flavus NRRL3357]	NA
NW_002477237.1	2737444	2740494	3051	WT_vs_KOset2KOash1_peak_2231	9.86	10.65	7.97	2.68	0.00193	0.00485	intergenic	AFLA_082500:NW_002477237.1:2739117-2740458:-:1489	AFLA_082500(gene-AFLA_082500)	66;GO:0000170,molecular_function sphingosine hydroxylase activity;GO:0003674,molecular_function molecular_function;GO:0003824,molecular_function catalytic activity;GO:0005488,molecular_function binding;GO:0005506,molecular_function iron ion binding;GO:0005575,cellular_component cellular_component;GO:0005622,cellular_component intracellular;GO:0005623,cellular_component cell;GO:0005737,cellular_co…	SUR2; sphinganine C4-monooxygenase [EC:1.14.18.5]; K04713	600	sphinganine hydroxylase Sur2, putative [Aspergillus flavus NRRL3357]	NA
NW_002477244.1	1213454	1214431	978	WT_vs_KOset2KOash1_peak_1316	8.41	9.2	6.53	2.68	2.86e-07	1.22e-06	AFLA_068760:Promoter;AFLA_068750:exon;AFLA_068740:Promoter	AFLA_068750:NW_002477244.1:1213336-1214435:-:492	AFLA_068750(gene-AFLA_068750)	NA	NA	NA	alcohol dehydrogenase, putative [Aspergillus flavus NRRL3357]	NA
NW_002477239.1	2414613	2418402	3790	WT_vs_KOset2KOash1_peak_28	10.24	11.03	8.35	2.68	2.8e-63	5.6e-61	AFLA_021630:exon;AFLA_021640:Promoter	AFLA_021640:NW_002477239.1:2417559-2418790:+:-1051	AFLA_021640(gene-AFLA_021640)	NA	NA	NA	conserved hypothetical protein [Aspergillus flavus NRRL3357]	NA
NW_002477242.1	238855	240856	2002	WT_vs_KOset2KOash1_peak_1468	9.2	9.99	7.32	2.67	2.23e-06	8.48e-06	AFLA_055470:exon	AFLA_055470:NW_002477242.1:238875-240273:+:980	AFLA_055470(gene-AFLA_055470)	NA	NA	NA	conserved hypothetical protein [Aspergillus flavus NRRL3357]	NA
NW_002477247.1	1652301	1671290	18990	WT_vs_KOset2KOash1_peak_1198	12.52	13.31	10.64	2.67	2.73e-08	1.27e-07	AFLA_006160:exon	AFLA_006160:NW_002477247.1:1661676-1663995:+:119	AFLA_006160(gene-AFLA_006160)	NA	NA	NA	HDA1 complex subunit, putative [Aspergillus flavus NRRL3357]	NA
NW_002477244.1	1562188	1563344	1157	WT_vs_KOset2KOash1_peak_1027	8.68	9.47	6.8	2.67	5.42e-10	2.95e-09	AFLA_070010:Promoter;AFLA_070000:exon	AFLA_070000:NW_002477244.1:1562420-1563377:-:611	AFLA_070000(gene-AFLA_070000)	NA	NA	NA	conserved hypothetical protein [Aspergillus flavus NRRL3357]	NA
NW_002477244.1	1188625	1191039	2415	WT_vs_KOset2KOash1_peak_2203	9.45	10.24	7.58	2.66	0.00175	0.00444	intergenic	AFLA_068660:NW_002477244.1:1190083-1191010:-:1178	AFLA_068660(gene-AFLA_068660)	NA	NA	NA	conserved hypothetical protein [Aspergillus flavus NRRL3357]	NA
NW_002477246.1	1328719	1332406	3688	WT_vs_KOset2KOash1_peak_2100	10.1	10.88	8.22	2.66	0.000959	0.00255	AFLA_128100:exon	AFLA_128100:NW_002477246.1:1330339-1332523:-:1960	AFLA_128100(gene-AFLA_128100)	NA	glpK, GK; glycerol kinase [EC:2.7.1.30]; K00864	561	glycerol kinase, putative [Aspergillus flavus NRRL3357]	NA
NW_002477239.1	245161	251194	6034	WT_vs_KOset2KOash1_peak_1301	10.39	11.18	8.52	2.66	2e-07	8.59e-07	AFLA_013730:exon	AFLA_013730:NW_002477239.1:244793-251004:-:2826	AFLA_013730(gene-AFLA_013730)	NA	NA	NA	conserved hypothetical protein [Aspergillus flavus NRRL3357]	NA
NW_002477237.1	938287	939238	952	WT_vs_KOset2KOash1_peak_1215	8.2	8.99	6.33	2.66	3.37e-08	1.55e-07	AFLA_075850:exon;AFLA_075840:Promoter	AFLA_075850:NW_002477237.1:938094-939633:+:668	AFLA_075850(gene-AFLA_075850)	NA	NA	NA	conserved hypothetical protein [Aspergillus flavus NRRL3357]	NA
NW_002477251.1	614431	616021	1591	WT_vs_KOset2KOash1_peak_2753	8.46	9.24	6.59	2.65	0.0232	0.0471	intergenic	AFLA_009710:NW_002477251.1:614318-615139:+:908	AFLA_009710(gene-AFLA_009710)	NA	NA	NA	conserved hypothetical protein [Aspergillus flavus NRRL3357]	NA
NW_002477241.1	1159204	1159816	613	WT_vs_KOset2KOash1_peak_1543	7.55	8.33	5.68	2.65	5.78e-06	2.1e-05	AFLA_042590:intron	AFLA_042590:NW_002477241.1:1158499-1159781:+:1011	AFLA_042590(gene-AFLA_042590)	NA	NA	NA	hypothetical protein AFLA_042590 [Aspergillus flavus NRRL3357]	NA
NW_002477250.1	1060077	1061761	1685	WT_vs_KOset2KOash1_peak_1380	9.35	10.13	7.49	2.65	7.03e-07	2.85e-06	AFLA_119720:exon	AFLA_119720:NW_002477250.1:1059936-1061593:+:983	AFLA_119720(gene-AFLA_119720)	NA	NA	NA	sugar transporter, putative [Aspergillus flavus NRRL3357]	NA
NW_002477245.1	92879	96662	3784	WT_vs_KOset2KOash1_peak_778	10.15	10.94	8.29	2.65	5.86e-13	4.21e-12	AFLA_089420:exon	AFLA_089420:NW_002477245.1:92598-96456:-:1685	AFLA_089420(gene-AFLA_089420)	NA	NA	NA	ATP-binding cassette transporter, putative [Aspergillus flavus NRRL3357]	NA
NW_002477241.1	1424817	1434690	9874	WT_vs_KOset2KOash1_peak_1560	11.41	12.2	9.57	2.63	7.49e-06	2.69e-05	AFLA_043640:Promoter;AFLA_043650:exon	AFLA_043650:NW_002477241.1:1429074-1431323:+:679	AFLA_043650(gene-AFLA_043650)	NA	NA	NA	VPS9 domain protein, putative [Aspergillus flavus NRRL3357]	NA
NW_002477247.1	782476	796265	13790	WT_vs_KOset2KOash1_peak_1416	12.23	13.02	10.39	2.63	1.21e-06	4.78e-06	AFLA_003430:exon	AFLA_003420:NW_002477247.1:784893-786535:+:4477	AFLA_003420(gene-AFLA_003420)	60;GO:0003674,molecular_function molecular_function;GO:0003824,molecular_function catalytic activity;GO:0005575,cellular_component cellular_component;GO:0005622,cellular_component intracellular;GO:0005623,cellular_component cell;GO:0005634,cellular_component nucleus;GO:0005730,cellular_component nucleolus;GO:0005737,cellular_component cytoplasm;GO:0006464,biological_process cellular protein modif…	NA	NA	ribosomal N-lysine methyltransferase, putative [Aspergillus flavus NRRL3357]	NA
NW_002477245.1	1402342	1404741	2400	WT_vs_KOset2KOash1_peak_979	9.83	10.62	7.99	2.63	1.85e-10	1.06e-09	AFLA_094240:exon	AFLA_094240:NW_002477245.1:1402309-1404536:+:1232	AFLA_094240(gene-AFLA_094240)	NA	NA	NA	conserved hypothetical protein [Aspergillus flavus NRRL3357]	NA
NW_002477246.1	1445570	1450288	4719	WT_vs_KOset2KOash1_peak_723	10.16	10.94	8.31	2.63	9.67e-14	7.48e-13	AFLA_128490:Promoter;AFLA_128500:exon	AFLA_128500:NW_002477246.1:1447500-1448657:-:728	AFLA_128500(gene-AFLA_128500)	63;GO:0000096,biological_process sulfur amino acid metabolic process;GO:0000097,biological_process sulfur amino acid biosynthetic process;GO:0003674,molecular_function molecular_function;GO:0003676,molecular_function nucleic acid binding;GO:0003723,molecular_function RNA binding;GO:0003729,molecular_function mRNA binding;GO:0003824,molecular_function catalytic activity;GO:0004731,molecular_functi…	mtaP, MTAP; 5'-methylthioadenosine phosphorylase [EC:2.4.2.28]; K00772	270	5'-methylthioadenosine phosphorylase (Meu1), putative [Aspergillus flavus NRRL3357]	NA
NW_002477247.1	233318	238440	5123	WT_vs_KOset2KOash1_peak_412	10.46	11.25	8.62	2.63	1.16e-19	1.57e-18	AFLA_001360:Promoter;AFLA_001350:exon	AFLA_001350:NW_002477247.1:234953-236928:-:1049	AFLA_001350(gene-AFLA_001350)	NA	NA	NA	oxidoreductase, FAD-binding, putative [Aspergillus flavus NRRL3357]	NA
NW_002477248.1	590840	596617	5778	WT_vs_KOset2KOash1_peak_401	10.86	11.64	9.01	2.63	7.07e-20	9.86e-19	AFLA_049970:exon	AFLA_049970:NW_002477248.1:590863-593731:-:2	AFLA_049970(gene-AFLA_049970)	57;GO:0000322,cellular_component storage vacuole;GO:0000323,cellular_component lytic vacuole;GO:0000324,cellular_component fungal-type vacuole;GO:0000329,cellular_component fungal-type vacuole membrane;GO:0003674,molecular_function molecular_function;GO:0003824,molecular_function catalytic activity;GO:0005575,cellular_component cellular_component;GO:0005622,cellular_component intracellular;GO:000…	NA	NA	Peptidase family M28 family [Aspergillus flavus NRRL3357]	NA
NW_002477237.1	167298	173302	6005	WT_vs_KOset2KOash1_peak_10	10.63	11.41	8.78	2.63	4.81e-84	2.69e-81	AFLA_072840:Promoter;AFLA_072860:intron;AFLA_072850:Promoter	AFLA_072860:NW_002477237.1:170178-170937:+:122	AFLA_072860(gene-AFLA_072860)	40;GO:0003674,molecular_function molecular_function;GO:0003824,molecular_function catalytic activity;GO:0006082,biological_process organic acid metabolic process;GO:0006725,biological_process cellular aromatic compound metabolic process;GO:0008150,biological_process biological_process;GO:0008152,biological_process metabolic process;GO:0008948,molecular_function oxaloacetate decarboxylase activity…	NA	NA	conserved hypothetical protein [Aspergillus flavus NRRL3357]	NA
NW_002477243.1	1535939	1547842	11904	WT_vs_KOset2KOash1_peak_1346	11.99	12.77	10.16	2.62	5.29e-07	2.2e-06	AFLA_136630:exon	AFLA_136630:NW_002477243.1:1538531-1548231:+:3359	AFLA_136630(gene-AFLA_136630)	28;GO:0005575,cellular_component cellular_component;GO:0005622,cellular_component intracellular;GO:0005623,cellular_component cell;GO:0005737,cellular_component cytoplasm;GO:0005739,cellular_component mitochondrion;GO:0006091,biological_process generation of precursor metabolites and energy;GO:0006113,biological_process fermentation;GO:0006807,biological_process nitrogen compound metabolic proces…	NA	NA	fermentation associated protein (Csf1), putative [Aspergillus flavus NRRL3357]	NA
NW_002477247.1	1582255	1590543	8289	WT_vs_KOset2KOash1_peak_272	11.21	11.99	9.37	2.62	4.27e-23	8.77e-22	AFLA_005850:exon	AFLA_005850:NW_002477247.1:1583896-1588174:-:1775	AFLA_005850(gene-AFLA_005850)	203;GO:0000184,biological_process nuclear-transcribed mRNA catabolic process, nonsense-mediated decay;GO:0000287,molecular_function magnesium ion binding;GO:0000932,cellular_component P-body;GO:0000956,biological_process nuclear-transcribed mRNA catabolic process;GO:0003674,molecular_function molecular_function;GO:0003676,molecular_function nucleic acid binding;GO:0003682,molecular_function chrom…	XRN1, SEP1, KEM1; 5'-3' exoribonuclease 1 [EC:3.1.13.-]; K12618	300803018	exonuclease Kem1, putative [Aspergillus flavus NRRL3357]	NA
NW_002477242.1	443467	450200	6734	WT_vs_KOset2KOash1_peak_2350	11.06	11.84	9.23	2.61	0.00418	0.00994	AFLA_056200:exon	AFLA_056200:NW_002477242.1:445688-447628:+:1145	AFLA_056200(gene-AFLA_056200)	NA	NA	NA	tetratricopeptide repeat protein [Aspergillus flavus NRRL3357]	NA
NW_002477248.1	408414	415809	7396	WT_vs_KOset2KOash1_peak_1531	10.88	11.66	9.06	2.61	4.77e-06	1.74e-05	intergenic	AFLA_049360:NW_002477248.1:410707-412068:+:1404	AFLA_049360(gene-AFLA_049360)	NA	NA	NA	O-methyltransferase, putative [Aspergillus flavus NRRL3357]	NA
NW_002477243.1	1589440	1592067	2628	WT_vs_KOset2KOash1_peak_1267	9.65	10.43	7.83	2.6	1.04e-07	4.58e-07	AFLA_136790:exon	AFLA_136790:NW_002477243.1:1589233-1590862:+:1520	AFLA_136790(gene-AFLA_136790)	NA	NA	NA	thiamine pyrophosphate enzyme, putative [Aspergillus flavus NRRL3357]	NA
NW_002477238.1	3833730	3846765	13036	WT_vs_KOset2KOash1_peak_1169	11.82	12.6	10	2.6	1.48e-08	7.08e-08	AFLA_036920:exon	AFLA_036920:NW_002477238.1:3839926-3842019:+:321	AFLA_036920(gene-AFLA_036920)	NA	NA	NA	ankyrin repeat-containing protein, putative [Aspergillus flavus NRRL3357]	NA
NW_002477247.1	1903716	1908941	5226	WT_vs_KOset2KOash1_peak_1013	10.63	11.41	8.81	2.6	4.33e-10	2.39e-09	AFLA_007150:Promoter;AFLA_007140:exon	AFLA_007140:NW_002477247.1:1903511-1906994:-:665	AFLA_007140(gene-AFLA_007140)	NA	NA	NA	aminopeptidase, putative [Aspergillus flavus NRRL3357]	NA
NW_002477250.1	1073284	1074839	1556	WT_vs_KOset2KOash1_peak_880	9.11	9.89	7.29	2.6	1.67e-11	1.06e-10	AFLA_119780:exon;AFLA_119770:Promoter	AFLA_119780:NW_002477250.1:1073712-1074622:+:349	AFLA_119780(gene-AFLA_119780)	2;GO:0005575,cellular_component cellular_component;GO:0005576,cellular_component extracellular region	NA	NA	neutral protease 2 precursor, putative [Aspergillus flavus NRRL3357]	NA
NW_002477241.1	1446660	1452993	6334	WT_vs_KOset2KOash1_peak_627	11.13	11.91	9.3	2.6	1.44e-15	1.28e-14	AFLA_043720:exon	AFLA_043720:NW_002477241.1:1449512-1453005:-:3178	AFLA_043720(gene-AFLA_043720)	113;GO:0000166,molecular_function nucleotide binding;GO:0000217,molecular_function DNA secondary structure binding;GO:0000405,molecular_function bubble DNA binding;GO:0000733,biological_process DNA strand renaturation;GO:0003674,molecular_function molecular_function;GO:0003676,molecular_function nucleic acid binding;GO:0003677,molecular_function DNA binding;GO:0003678,molecular_function DNA helic…	NA	NA	DEAD/DEAH box helicase, putative [Aspergillus flavus NRRL3357]	NA
NW_002477239.1	1770583	1771933	1351	WT_vs_KOset2KOash1_peak_2684	8.1	8.88	6.28	2.59	0.0185	0.0385	AFLA_019320:exon	AFLA_019320:NW_002477239.1:1770110-1771270:+:1148	AFLA_019320(gene-AFLA_019320)	NA	NA	NA	hypothetical protein AFLA_019320 [Aspergillus flavus NRRL3357]	NA
NW_002477241.1	1987613	1990564	2952	WT_vs_KOset2KOash1_peak_2415	9.48	10.26	7.67	2.59	0.0057	0.0132	AFLA_045660:exon	AFLA_045660:NW_002477241.1:1987692-1989878:-:789	AFLA_045660(gene-AFLA_045660)	77;GO:0000003,biological_process reproduction;GO:0000041,biological_process transition metal ion transport;GO:0003674,molecular_function molecular_function;GO:0003824,molecular_function catalytic activity;GO:0004322,molecular_function ferroxidase activity;GO:0005575,cellular_component cellular_component;GO:0005623,cellular_component cell;GO:0005886,cellular_component plasma membrane;GO:0005887,ce…	NA	NA	multicopper oxidase/laccase, putative [Aspergillus flavus NRRL3357]	NA
NW_002477242.1	1604220	1608920	4701	WT_vs_KOset2KOash1_peak_2188	10.72	11.5	8.91	2.59	0.00158	0.00405	AFLA_060760:exon	AFLA_060760:NW_002477242.1:1604190-1608539:+:2380	AFLA_060760(gene-AFLA_060760)	NA	NA	NA	conserved hypothetical protein [Aspergillus flavus NRRL3357]	NA
NW_002477239.1	1902205	1905185	2981	WT_vs_KOset2KOash1_peak_1250	9.59	10.37	7.78	2.59	7.56e-08	3.38e-07	AFLA_019830:exon	AFLA_019830:NW_002477239.1:1902188-1903932:+:1507	AFLA_019830(gene-AFLA_019830)	41;GO:0000070,biological_process mitotic sister chromatid segregation;GO:0000278,biological_process mitotic cell cycle;GO:0000280,biological_process nuclear division;GO:0000819,biological_process sister chromatid segregation;GO:0003674,molecular_function molecular_function;GO:0003824,molecular_function catalytic activity;GO:0004842,molecular_function ubiquitin-protein transferase activity;GO:0006…	NA	NA	metaphase-anaphase transition protein (Mlo2), putative [Aspergillus flavus NRRL3357]	NA
NW_002477237.1	3914883	3921769	6887	WT_vs_KOset2KOash1_peak_1127	11.11	11.89	9.3	2.59	5.12e-09	2.54e-08	AFLA_086920:Promoter	AFLA_086910:NW_002477237.1:3918335-3919176:-:850	AFLA_086910(gene-AFLA_086910)	NA	NA	NA	spac6f6.09 protein, putative [Aspergillus flavus NRRL3357]	NA
NW_002477243.1	2060878	2062772	1895	WT_vs_KOset2KOash1_peak_1123	9.55	10.33	7.74	2.59	4.99e-09	2.48e-08	AFLA_138640:intron	AFLA_138640:NW_002477243.1:2060814-2063139:-:1314	AFLA_138640(gene-AFLA_138640)	NA	NA	NA	choline transport protein, putative [Aspergillus flavus NRRL3357]	NA
NW_002477237.1	1964668	1972417	7750	WT_vs_KOset2KOash1_peak_1054	11.53	12.31	9.72	2.59	9.49e-10	5.04e-09	AFLA_079640:exon	AFLA_079640:NW_002477237.1:1964832-1972181:-:3638	AFLA_079640(gene-AFLA_079640)	170;GO:0000155,molecular_function phosphorelay sensor kinase activity;GO:0000160,biological_process phosphorelay signal transduction system;GO:0001932,biological_process regulation of protein phosphorylation;GO:0001934,biological_process positive regulation of protein phosphorylation;GO:0002831,biological_process regulation of response to biotic stimulus;GO:0002833,biological_process positive reg…	NA	NA	sensor histidine kinase/response regulator, putative [Aspergillus flavus NRRL3357]	NA
NW_002477251.1	685553	699331	13779	WT_vs_KOset2KOash1_peak_554	11.84	12.62	10.03	2.59	6.38e-17	6.44e-16	AFLA_010000:exon	AFLA_010010:NW_002477251.1:694789-699670:+:-2347	AFLA_010010(gene-AFLA_010010)	NA	NA	NA	nonribosomal peptide synthase, putative [Aspergillus flavus NRRL3357]	NA
NW_002477238.1	2996135	2996720	586	WT_vs_KOset2KOash1_peak_1698	7.28	8.06	5.48	2.58	3.65e-05	0.00012	AFLA_033830:Promoter	AFLA_033830:NW_002477238.1:2994209-2994943:-:-1484	AFLA_033830(gene-AFLA_033830)	42;GO:0003674,molecular_function molecular_function;GO:0003824,molecular_function catalytic activity;GO:0003993,molecular_function acid phosphatase activity;GO:0004721,molecular_function phosphoprotein phosphatase activity;GO:0004725,molecular_function protein tyrosine phosphatase activity;GO:0005575,cellular_component cellular_component;GO:0005622,cellular_component intracellular;GO:0005623,cell…	NA	NA	magnesium dependent phosphatase, putative [Aspergillus flavus NRRL3357]	NA
NW_002477247.1	70534	71869	1336	WT_vs_KOset2KOash1_peak_1614	8.84	9.62	7.04	2.58	1.49e-05	5.16e-05	AFLA_000710:Promoter;AFLA_000690:exon	AFLA_000690:NW_002477247.1:70712-71971:-:769	AFLA_000690(gene-AFLA_000690)	39;GO:0003674,molecular_function molecular_function;GO:0003824,molecular_function catalytic activity;GO:0004029,molecular_function aldehyde dehydrogenase (NAD) activity;GO:0004033,molecular_function aldo-keto reductase (NADP) activity;GO:0005488,molecular_function binding;GO:0005575,cellular_component cellular_component;GO:0005622,cellular_component intracellular;GO:0005623,cellular_component cel…	NA	NA	alcohol dehydrogenase, putative [Aspergillus flavus NRRL3357]	NA
NW_002477250.1	1225961	1227474	1514	WT_vs_KOset2KOash1_peak_1490	8.7	9.47	6.9	2.58	2.8e-06	1.05e-05	AFLA_120380:intron;AFLA_120370:Promoter	AFLA_120380:NW_002477250.1:1226022-1227219:-:501	AFLA_120380(gene-AFLA_120380)	NA	TYR; tyrosinase [EC:1.14.18.1]; K00505	350	tyrosinase, putative [Aspergillus flavus NRRL3357]	NA
NW_002477237.1	4137732	4143909	6178	WT_vs_KOset2KOash1_peak_1107	11.25	12.03	9.44	2.58	3.27e-09	1.65e-08	intergenic	AFLA_087650:NW_002477237.1:4141359-4143855:-:3034	AFLA_087650(gene-AFLA_087650)	96;GO:0000228,cellular_component nuclear chromosome;GO:0000278,biological_process mitotic cell cycle;GO:0000775,cellular_component chromosome, centromeric region;GO:0003674,molecular_function molecular_function;GO:0005488,molecular_function binding;GO:0005515,molecular_function protein binding;GO:0005575,cellular_component cellular_component;GO:0005622,cellular_component intracellular;GO:0005623,…	NA	NA	chromatin assembly factor 1 subunit B, putative [Aspergillus flavus NRRL3357]	NA
NW_002477239.1	1155532	1158767	3236	WT_vs_KOset2KOash1_peak_445	10.29	11.06	8.49	2.58	5.19e-19	6.53e-18	AFLA_017100:exon	AFLA_017100:NW_002477239.1:1155208-1158666:+:1941	AFLA_017100(gene-AFLA_017100)	24;GO:0003674,molecular_function molecular_function;GO:0003824,molecular_function catalytic activity;GO:0004553,molecular_function hydrolase activity, hydrolyzing O-glycosyl compounds;GO:0004565,molecular_function beta-galactosidase activity;GO:0005575,cellular_component cellular_component;GO:0005622,cellular_component intracellular;GO:0005623,cellular_component cell;GO:0005737,cellular_component…	lacZ; beta-galactosidase [EC:3.2.1.23]; K01190	520051100600	beta-galactosidase, putative [Aspergillus flavus NRRL3357]	NA
NW_002477244.1	1124434	1131001	6568	WT_vs_KOset2KOash1_peak_239	11.25	12.03	9.45	2.58	4.34e-24	1.02e-22	AFLA_068440:exon	AFLA_068440:NW_002477244.1:1124460-1130939:+:3257	AFLA_068440(gene-AFLA_068440)	96;GO:0001508,biological_process action potential;GO:0003674,molecular_function molecular_function;GO:0005215,molecular_function transporter activity;GO:0005216,molecular_function ion channel activity;GO:0005244,molecular_function voltage-gated ion channel activity;GO:0005245,molecular_function voltage-gated calcium channel activity;GO:0005261,molecular_function cation channel activity;GO:0005262…	NA	NA	calcium channel subunit Cch1 [Aspergillus flavus NRRL3357]	NA
NW_002477239.1	1504883	1515450	10568	WT_vs_KOset2KOash1_peak_1045	11.78	12.55	9.98	2.57	8.35e-10	4.47e-09	AFLA_018370:exon	AFLA_018370:NW_002477239.1:1507014-1512643:-:2476	AFLA_018370(gene-AFLA_018370)	98;GO:0003674,molecular_function molecular_function;GO:0005198,molecular_function structural molecule activity;GO:0005575,cellular_component cellular_component;GO:0005622,cellular_component intracellular;GO:0005623,cellular_component cell;GO:0005634,cellular_component nucleus;GO:0005635,cellular_component nuclear envelope;GO:0005643,cellular_component nuclear pore;GO:0006403,biological_process RN…	NUP188; nuclear pore complex protein Nup188; K14311	3013	nucleoporin (Nup184), putative [Aspergillus flavus NRRL3357]	NA
NW_002477244.1	1292290	1299111	6822	WT_vs_KOset2KOash1_peak_549	11.43	12.21	9.63	2.57	5.24e-17	5.33e-16	AFLA_069090:exon	AFLA_069090:NW_002477244.1:1295461-1296652:-:951	AFLA_069090(gene-AFLA_069090)	11;GO:0005575,cellular_component cellular_component;GO:0005622,cellular_component intracellular;GO:0005623,cellular_component cell;GO:0005634,cellular_component nucleus;GO:0005737,cellular_component cytoplasm;GO:0043226,cellular_component organelle;GO:0043227,cellular_component membrane-bounded organelle;GO:0043229,cellular_component intracellular organelle;GO:0043231,cellular_component intracell…	NA	NA	GPI anchored protein, putative [Aspergillus flavus NRRL3357]	NA
NW_002477250.1	810468	812192	1725	WT_vs_KOset2KOash1_peak_608	9.29	10.07	7.51	2.56	5.68e-16	5.22e-15	AFLA_118770:exon;AFLA_118750:Promoter;AFLA_118780:Promoter	AFLA_118770:NW_002477250.1:811194-812279:-:949	AFLA_118770(gene-AFLA_118770)	NA	NA	NA	hypothetical protein AFLA_118770 [Aspergillus flavus NRRL3357]	NA
NW_002477247.1	298644	301588	2945	WT_vs_KOset2KOash1_peak_77	10.03	10.8	8.25	2.56	5.29e-38	3.84e-36	AFLA_001620:exon	AFLA_001620:NW_002477247.1:299125-300166:+:991	AFLA_001620(gene-AFLA_001620)	NA	NA	NA	luciferase, putative [Aspergillus flavus NRRL3357]	NA
NW_002477244.1	221147	222324	1178	WT_vs_KOset2KOash1_peak_2606	8.34	9.11	6.56	2.55	0.014	0.0301	AFLA_065030:Promoter;AFLA_065040:exon	AFLA_065040:NW_002477244.1:221028-222519:-:783	AFLA_065040(gene-AFLA_065040)	NA	NA	NA	conserved hypothetical protein [Aspergillus flavus NRRL3357]	NA
NW_002477249.1	134099	135377	1279	WT_vs_KOset2KOash1_peak_2473	8.59	9.36	6.81	2.55	0.00741	0.0168	AFLA_097640:Promoter;AFLA_097630:intron	AFLA_097630:NW_002477249.1:133892-135337:+:846	AFLA_097630(gene-AFLA_097630)	NA	NA	NA	conserved hypothetical protein [Aspergillus flavus NRRL3357]	NA
NW_002477239.1	328120	329083	964	WT_vs_KOset2KOash1_peak_2201	8.12	8.89	6.34	2.55	0.00173	0.00439	AFLA_014050:exon;AFLA_014060:Promoter	AFLA_014050:NW_002477239.1:327875-328786:+:726	AFLA_014050(gene-AFLA_014050)	NA	proC; pyrroline-5-carboxylate reductase [EC:1.5.1.2]; K00286	330	pyrroline-5-carboxylate reductase [Aspergillus flavus NRRL3357]	NA
NW_002477238.1	1359910	1364948	5039	WT_vs_KOset2KOash1_peak_1472	10.45	11.23	8.67	2.55	2.38e-06	9.05e-06	AFLA_027800:Promoter	AFLA_027800:NW_002477238.1:1359792-1361644:-:-785	AFLA_027800(gene-AFLA_027800)	NA	NA	NA	MFS multidrug transporter, putative [Aspergillus flavus NRRL3357]	NA
NW_002477240.1	1254779	1261598	6820	WT_vs_KOset2KOash1_peak_1050	11.33	12.1	9.56	2.55	8.84e-10	4.71e-09	AFLA_108960:exon	AFLA_108960:NW_002477240.1:1251451-1261685:-:3496	AFLA_108960(gene-AFLA_108960)	99;GO:0000050,biological_process urea cycle;GO:0003674,molecular_function molecular_function;GO:0003824,molecular_function catalytic activity;GO:0003922,molecular_function GMP synthase (glutamine-hydrolyzing) activity;GO:0004070,molecular_function aspartate carbamoyltransferase activity;GO:0004087,molecular_function carbamoyl-phosphate synthase (ammonia) activity;GO:0004088,molecular_function car…	K01954; carbamoyl-phosphate synthase [EC:6.3.5.5]; K01954; URA2; carbamoyl-phosphate synthase / aspartate carbamoyltransferase [EC:6.3.5.5 2.1.3.2]; K11541	24000250	bifunctional pyrimidine biosynthesis protein (PyrABCN), putative [Aspergillus flavus NRRL3357]	NA
NW_002477246.1	1701027	1702671	1645	WT_vs_KOset2KOash1_peak_838	8.94	9.72	7.16	2.55	4.14e-12	2.76e-11	AFLA_129460:Promoter	AFLA_129460:NW_002477246.1:1698182-1701679:-:-170	AFLA_129460(gene-AFLA_129460)	NA	NA	NA	C6 transcription factor, putative [Aspergillus flavus NRRL3357]	NA
NW_002477241.1	77785	80674	2890	WT_vs_KOset2KOash1_peak_1997	9.02	9.79	7.25	2.54	0.000492	0.00138	AFLA_038410:Promoter;AFLA_038400:exon	AFLA_038410:NW_002477241.1:79718-80631:+:-488	AFLA_038410(gene-AFLA_038410)	NA	NA	NA	conserved hypothetical protein [Aspergillus flavus NRRL3357]	NA
NW_002477240.1	1072799	1073532	734	WT_vs_KOset2KOash1_peak_1491	7.56	8.33	5.79	2.54	2.84e-06	1.07e-05	AFLA_108270:Promoter	AFLA_108280:NW_002477240.1:1072477-1072907:+:688	AFLA_108280(gene-AFLA_108280)	NA	NA	NA	conserved hypothetical protein [Aspergillus flavus NRRL3357]	NA
[truncated: 1,189 more rows]
